# Supplementary material for: Host–guest system of a phosphorylated macrocycle assisting structure determination of oily molecules in single-crystal form
Source: Chem Sci. 2023 Sep 26;14(41):11402–9. doi: 10.1039/d3sc02995f (PMC10599484; doi:10.1039/d3sc02995f)
Supplement: SC-014-D3SC02995F-s002 [file SC-014-D3SC02995F-s002.cif]

# Electronic Supplementary Material (ESI) for Chemical Science.
# This journal is © The Royal Society of Chemistry 2023

####################################################################### 
# 
# This file contains crystal structure data downloaded from the 
# Cambridge Structural Database (CSD) hosted by the Cambridge 
# Crystallographic Data Centre (CCDC).
# 
# Full information about CCDC data access policies and citation 
# guidelines are available at http://www.ccdc.cam.ac.uk/access/V1 
# 
# Audit and citation data items may have been added by the CCDC. 
# Please retain this information to preserve the provenance of 
# this file and to allow appropriate attribution of the data. 
# 
#######################################################################

data_jjm-344
_database_code_depnum_ccdc_archive 'CCDC 2251917'
loop_
_audit_author_name
_audit_author_address
'Jianmin Jiao'
;Nanjing University
China
;
_audit_update_record             
;
2023-03-27 deposited with the CCDC.	2023-09-25 downloaded from the CCDC.
;
_audit_creation_date             2023-03-15
_audit_creation_method           
;
Olex2 1.3
(compiled 2020.02.04 svn.rd84adfe8 for OlexSys, GUI svn.r6032)
;
_shelx_SHELXL_version_number     2014/7
_chemical_name_common            ?
_chemical_name_systematic        ?
_chemical_formula_moiety         'C45 H39 O9 P3'
_chemical_formula_sum            'C45 H39 O9 P3'
_chemical_formula_weight         816.67
_chemical_melting_point          ?
loop_
_atom_type_symbol
_atom_type_description
_atom_type_scat_dispersion_real
_atom_type_scat_dispersion_imag
_atom_type_scat_source
C C 0.0181 0.0091 'International Tables Vol C Tables 4.2.6.8 and 6.1.1.4'
H H 0.0000 0.0000 'International Tables Vol C Tables 4.2.6.8 and 6.1.1.4'
O O 0.0492 0.0322 'International Tables Vol C Tables 4.2.6.8 and 6.1.1.4'
P P 0.2955 0.4335 'International Tables Vol C Tables 4.2.6.8 and 6.1.1.4'

_shelx_space_group_comment       
;
The symmetry employed for this shelxl refinement is uniquely defined
by the following loop, which should always be used as a source of
symmetry information in preference to the above space-group names.
They are only intended as comments.
;
_space_group_crystal_system      monoclinic
_space_group_IT_number           14
_space_group_name_H-M_alt        'P 1 21/n 1'
_space_group_name_Hall           '-P 2yn'
loop_
_space_group_symop_operation_xyz
'x, y, z'
'-x+1/2, y+1/2, -z+1/2'
'-x, -y, -z'
'x-1/2, -y-1/2, z-1/2'

_cell_length_a                   9.7038(4)
_cell_length_b                   21.6692(9)
_cell_length_c                   18.5069(8)
_cell_angle_alpha                90
_cell_angle_beta                 94.236(3)
_cell_angle_gamma                90
_cell_volume                     3880.9(3)
_cell_formula_units_Z            4
_cell_measurement_reflns_used    9242
_cell_measurement_temperature    193.0
_cell_measurement_theta_max      68.36
_cell_measurement_theta_min      4.73
_shelx_estimated_absorpt_T_max   0.691
_shelx_estimated_absorpt_T_min   0.658
_exptl_absorpt_coefficient_mu    1.901
_exptl_absorpt_correction_T_max  0.7531
_exptl_absorpt_correction_T_min  0.5765
_exptl_absorpt_correction_type   none
_exptl_absorpt_process_details   
;
SADABS-2016/2 (Bruker,2016/2) was used for absorption correction.
wR2(int) was 0.1761 before and 0.0697 after correction.
The Ratio of minimum to maximum transmission is 0.7655.
The \l/2 correction factor is Not present.
;
_exptl_absorpt_special_details   ?
_exptl_crystal_colour            ?
_exptl_crystal_density_diffrn    1.398
_exptl_crystal_density_meas      ?
_exptl_crystal_density_method    ?
_exptl_crystal_description       block
_exptl_crystal_F_000             1704
_exptl_crystal_size_max          0.24
_exptl_crystal_size_mid          0.22
_exptl_crystal_size_min          0.21
_exptl_transmission_factor_max   ?
_exptl_transmission_factor_min   ?
_diffrn_reflns_av_R_equivalents  0.0910
_diffrn_reflns_av_unetI/netI     0.0456
_diffrn_reflns_Laue_measured_fraction_full 1.000
_diffrn_reflns_Laue_measured_fraction_max 0.998
_diffrn_reflns_limit_h_max       11
_diffrn_reflns_limit_h_min       -11
_diffrn_reflns_limit_k_max       26
_diffrn_reflns_limit_k_min       -25
_diffrn_reflns_limit_l_max       22
_diffrn_reflns_limit_l_min       -22
_diffrn_reflns_number            52589
_diffrn_reflns_point_group_measured_fraction_full 1.000
_diffrn_reflns_point_group_measured_fraction_max 0.998
_diffrn_reflns_theta_full        67.679
_diffrn_reflns_theta_max         68.502
_diffrn_reflns_theta_min         3.145
_diffrn_ambient_temperature      193.0
_diffrn_detector_area_resol_mean ?
_diffrn_measured_fraction_theta_full 1.000
_diffrn_measured_fraction_theta_max 0.998
_diffrn_measurement_device_type  'Bruker APEX-II CCD'
_diffrn_measurement_method       '\f and \w scans'
_diffrn_radiation_type           CuK\a
_diffrn_radiation_wavelength     1.54178
_diffrn_source                   ?
_diffrn_source_current           1.1
_diffrn_source_power             0.055
_diffrn_source_voltage           50.0
_diffrn_standards_number         0
_reflns_Friedel_coverage         0.000
_reflns_Friedel_fraction_full    .
_reflns_Friedel_fraction_max     .
_reflns_number_gt                5930
_reflns_number_total             7136
_reflns_special_details          
;
 Reflections were merged by SHELXL according to the crystal
 class for the calculation of statistics and refinement.
 
 _reflns_Friedel_fraction is defined as the number of unique
 Friedel pairs measured divided by the number that would be
 possible theoretically, ignoring centric projections and
 systematic absences.
;
_reflns_threshold_expression     'I > 2\s(I)'
_computing_cell_refinement       'SAINT V8.40B (?, 2016)'
_computing_data_collection       ?
_computing_data_reduction        'SAINT V8.40B (?, 2016)'
_computing_molecular_graphics    'Olex2 1.3 (Dolomanov et al., 2009)'
_computing_publication_material  'Olex2 1.3 (Dolomanov et al., 2009)'
_computing_structure_refinement  'SHELXL 2014/7 (Sheldrick, 2015)'
_computing_structure_solution    'olex2.solve 1.3 (Bourhis et al., 2015)'
_refine_diff_density_max         0.393
_refine_diff_density_min         -0.389
_refine_diff_density_rms         0.050
_refine_ls_extinction_coef       .
_refine_ls_extinction_method     none
_refine_ls_goodness_of_fit_ref   1.066
_refine_ls_hydrogen_treatment    constr
_refine_ls_matrix_type           full
_refine_ls_number_parameters     520
_refine_ls_number_reflns         7136
_refine_ls_number_restraints     0
_refine_ls_R_factor_all          0.0486
_refine_ls_R_factor_gt           0.0398
_refine_ls_restrained_S_all      1.066
_refine_ls_shift/su_max          0.001
_refine_ls_shift/su_mean         0.000
_refine_ls_structure_factor_coef Fsqd
_refine_ls_weighting_details     
'w=1/[\s^2^(Fo^2^)+(0.0637P)^2^+0.8353P] where P=(Fo^2^+2Fc^2^)/3'
_refine_ls_weighting_scheme      calc
_refine_ls_wR_factor_gt          0.1099
_refine_ls_wR_factor_ref         0.1134
_refine_special_details          ?
_olex2_refinement_description    
;
1. Fixed Uiso
 At 1.2 times of:
  All C(H) groups, All C(H,H) groups
 At 1.5 times of:
  All C(H,H,H) groups
2.a Secondary CH2 refined with riding coordinates:
 C00D(H00A,H00B), C00I(H00C,H00D), C00N(H00E,H00F)
2.b Aromatic/amide H refined with riding coordinates:
 C010(H010), C012(H012), C013(H013), C017(H017), C019(H019), C01A(H01J),
 C01B(H01K), C01C(H01L), C01D(H01M), C01E(H01N), C01F(H01O), C01H(H01S),
 C01I(H01T), C01K(H01X), C01L(H01Y)
2.c Idealised Me refined as rotating group:
 C00Z(H00G,H00H,H00I), C011(H01A,H01B,H01C), C014(H01D,H01E,H01F), C018(H01G,
 H01H,H01I), C01G(H01P,H01Q,H01R), C01J(H01U,H01V,H01W)
;
_atom_sites_solution_hydrogens   geom
_atom_sites_solution_primary     iterative
_atom_sites_solution_secondary   ?
loop_
_atom_site_label
_atom_site_type_symbol
_atom_site_fract_x
_atom_site_fract_y
_atom_site_fract_z
_atom_site_U_iso_or_equiv
_atom_site_adp_type
_atom_site_occupancy
_atom_site_site_symmetry_order
_atom_site_calc_flag
_atom_site_refinement_flags_posn
_atom_site_refinement_flags_adp
_atom_site_refinement_flags_occupancy
_atom_site_disorder_assembly
_atom_site_disorder_group
P001 P 0.59543(5) 0.48720(2) 0.74616(3) 0.02933(12) Uani 1 1 d . . . . .
P002 P 0.49767(5) 0.78467(2) 0.55394(3) 0.03131(13) Uani 1 1 d . . . . .
P003 P 0.48236(5) 0.77977(2) 0.94568(3) 0.03061(13) Uani 1 1 d . . . . .
O004 O 0.49731(13) 0.50087(5) 0.67519(7) 0.0305(3) Uani 1 1 d . . . . .
O005 O 0.41242(14) 0.71522(6) 0.96131(7) 0.0338(3) Uani 1 1 d . . . . .
O006 O 0.42720(14) 0.72098(6) 0.52946(7) 0.0337(3) Uani 1 1 d . . . . .
O007 O 0.50237(14) 0.50136(5) 0.81135(7) 0.0324(3) Uani 1 1 d . . . . .
O008 O 0.36802(13) 0.81412(6) 0.89370(7) 0.0328(3) Uani 1 1 d . . . . .
O009 O 0.72773(14) 0.51983(6) 0.74860(8) 0.0405(3) Uani 1 1 d . . . . .
O00A O 0.38339(14) 0.81800(6) 0.59771(7) 0.0340(3) Uani 1 1 d . . . . .
O00B O 0.61726(15) 0.77540(7) 0.91645(9) 0.0420(3) Uani 1 1 d . . . . .
O00C O 0.63205(15) 0.77973(6) 0.59436(9) 0.0421(3) Uani 1 1 d . . . . .
C00D C 0.28177(18) 0.70873(8) 0.65530(10) 0.0287(4) Uani 1 1 d . . . . .
H00A H 0.2069 0.6879 0.6795 0.034 Uiso 1 1 calc R U . . .
H00B H 0.2393 0.7277 0.6103 0.034 Uiso 1 1 calc R U . . .
C00E C 0.38269(18) 0.65956(8) 0.63384(10) 0.0276(4) Uani 1 1 d . . . . .
C00F C 0.33806(17) 0.76056(8) 0.70465(10) 0.0277(4) Uani 1 1 d . . . . .
C00G C 0.40170(17) 0.60349(8) 0.67151(10) 0.0272(4) Uani 1 1 d . . . . .
C00H C 0.33361(18) 0.75958(8) 0.78046(10) 0.0285(4) Uani 1 1 d . . . . .
C00I C 0.27404(18) 0.70636(8) 0.82144(10) 0.0290(4) Uani 1 1 d . . . . .
H00C H 0.2018 0.6862 0.7891 0.035 Uiso 1 1 calc R U . . .
H00D H 0.2282 0.7235 0.8631 0.035 Uiso 1 1 calc R U . . .
C00J C 0.40000(18) 0.60275(8) 0.81129(10) 0.0280(4) Uani 1 1 d . . . . .
C00K C 0.55677(18) 0.56763(8) 0.58009(10) 0.0293(4) Uani 1 1 d . . . . .
C00L C 0.48780(18) 0.55977(8) 0.64281(10) 0.0279(4) Uani 1 1 d . . . . .
C00M C 0.55709(19) 0.56592(8) 0.91342(10) 0.0316(4) Uani 1 1 d . . . . .
C00N C 0.32584(18) 0.58735(8) 0.73818(10) 0.0285(4) Uani 1 1 d . . . . .
H00E H 0.2359 0.6091 0.7346 0.034 Uiso 1 1 calc R U . . .
H00F H 0.3061 0.5425 0.7370 0.034 Uiso 1 1 calc R U . . .
C00O C 0.53506(19) 0.62281(8) 0.54175(10) 0.0303(4) Uani 1 1 d . . . . .
C00P C 0.37603(18) 0.65707(8) 0.84990(10) 0.0282(4) Uani 1 1 d . . . . .
C00Q C 0.37494(19) 0.81295(8) 0.81812(10) 0.0309(4) Uani 1 1 d . . . . .
C00R C 0.48964(19) 0.55917(8) 0.84483(10) 0.0297(4) Uani 1 1 d . . . . .
C00S C 0.45090(19) 0.66692(8) 0.57076(10) 0.0296(4) Uani 1 1 d . . . . .
C00T C 0.5303(2) 0.61928(9) 0.95233(11) 0.0329(4) Uani 1 1 d . . . . .
C00U C 0.47497(19) 0.82343(8) 1.02664(11) 0.0317(4) Uani 1 1 d . . . . .
C00V C 0.44169(19) 0.66308(8) 0.91901(10) 0.0301(4) Uani 1 1 d . . . . .
C00W C 0.4889(2) 0.82924(8) 0.47293(11) 0.0327(4) Uani 1 1 d . . . . .
C00X C 0.38397(19) 0.81452(8) 0.67341(10) 0.0317(4) Uani 1 1 d . . . . .
C00Y C 0.59861(19) 0.40538(8) 0.74761(10) 0.0311(4) Uani 1 1 d . . . . .
C00Z C 0.6507(2) 0.51776(9) 0.55527(11) 0.0368(4) Uani 1 1 d . . . . .
H00G H 0.7468 0.5279 0.5708 0.055 Uiso 1 1 calc R U . . .
H00H H 0.6404 0.5147 0.5023 0.055 Uiso 1 1 calc R U . . .
H00I H 0.6261 0.4782 0.5765 0.055 Uiso 1 1 calc R U . . .
C010 C 0.3777(2) 0.82482(9) 0.42106(11) 0.0363(4) Uani 1 1 d . . . . .
H010 H 0.3081 0.7945 0.4256 0.044 Uiso 1 1 calc R U . . .
C011 C 0.5964(2) 0.63411(9) 0.47053(12) 0.0411(5) Uani 1 1 d . . . . .
H01A H 0.6902 0.6170 0.4724 0.062 Uiso 1 1 calc R U . . .
H01B H 0.6000 0.6786 0.4613 0.062 Uiso 1 1 calc R U . . .
H01C H 0.5391 0.6140 0.4315 0.062 Uiso 1 1 calc R U . . .
C012 C 0.3799(2) 0.81285(10) 1.07762(11) 0.0373(4) Uani 1 1 d . . . . .
H012 H 0.3214 0.7777 1.0738 0.045 Uiso 1 1 calc R U . . .
C013 C 0.5634(2) 0.87421(9) 1.03391(12) 0.0393(5) Uani 1 1 d . . . . .
H013 H 0.6303 0.8809 0.9997 0.047 Uiso 1 1 calc R U . . .
C014 C 0.6551(2) 0.51681(9) 0.94456(12) 0.0398(5) Uani 1 1 d . . . . .
H01D H 0.6588 0.4827 0.9099 0.060 Uiso 1 1 calc R U . . .
H01E H 0.6224 0.5013 0.9900 0.060 Uiso 1 1 calc R U . . .
H01F H 0.7476 0.5345 0.9539 0.060 Uiso 1 1 calc R U . . .
C015 C 0.4138(2) 0.86760(9) 0.78636(12) 0.0399(5) Uani 1 1 d . . . . .
C016 C 0.4203(2) 0.86827(9) 0.71110(12) 0.0406(5) Uani 1 1 d . . . . .
C017 C 0.5917(2) 0.87316(9) 0.46573(13) 0.0416(5) Uani 1 1 d . . . . .
H017 H 0.6679 0.8758 0.5009 0.050 Uiso 1 1 calc R U . . .
C018 C 0.5908(2) 0.62933(10) 1.02856(12) 0.0444(5) Uani 1 1 d . . . . .
H01G H 0.6059 0.5894 1.0526 0.067 Uiso 1 1 calc R U . . .
H01H H 0.5269 0.6541 1.0552 0.067 Uiso 1 1 calc R U . . .
H01I H 0.6791 0.6511 1.0275 0.067 Uiso 1 1 calc R U . . .
C019 C 0.3700(2) 0.86530(10) 0.36263(12) 0.0431(5) Uani 1 1 d . . . . .
H019 H 0.2947 0.8627 0.3269 0.052 Uiso 1 1 calc R U . . .
C01A C 0.4712(3) 0.90929(9) 0.35625(12) 0.0448(5) Uani 1 1 d . . . . .
H01J H 0.4643 0.9372 0.3166 0.054 Uiso 1 1 calc R U . . .
C01B C 0.4562(3) 0.90521(10) 1.14037(12) 0.0474(6) Uani 1 1 d . . . . .
H01K H 0.4476 0.9337 1.1787 0.057 Uiso 1 1 calc R U . . .
C01C C 0.5535(2) 0.91508(9) 1.09127(13) 0.0463(5) Uani 1 1 d . . . . .
H01L H 0.6137 0.9496 1.0965 0.056 Uiso 1 1 calc R U . . .
C01D C 0.5006(2) 0.37117(10) 0.77986(15) 0.0465(5) Uani 1 1 d . . . . .
H01M H 0.4278 0.3914 0.8021 0.056 Uiso 1 1 calc R U . . .
C01E C 0.5825(3) 0.91300(10) 0.40709(14) 0.0479(5) Uani 1 1 d . . . . .
H01N H 0.6527 0.9429 0.4018 0.057 Uiso 1 1 calc R U . . .
C01F C 0.3713(2) 0.85431(11) 1.13435(12) 0.0450(5) Uani 1 1 d . . . . .
H01O H 0.3062 0.8475 1.1694 0.054 Uiso 1 1 calc R U . . .
C01G C 0.4424(3) 0.92454(10) 0.83243(14) 0.0550(6) Uani 1 1 d . . . . .
H01P H 0.4702 0.9121 0.8823 0.083 Uiso 1 1 calc R U . . .
H01Q H 0.3587 0.9499 0.8319 0.083 Uiso 1 1 calc R U . . .
H01R H 0.5169 0.9485 0.8129 0.083 Uiso 1 1 calc R U . . .
C01H C 0.6098(3) 0.27803(10) 0.74634(15) 0.0595(7) Uani 1 1 d . . . . .
H01S H 0.6125 0.2342 0.7452 0.071 Uiso 1 1 calc R U . . .
C01I C 0.5078(3) 0.30739(11) 0.78005(18) 0.0574(6) Uani 1 1 d . . . . .
H01T H 0.4416 0.2840 0.8037 0.069 Uiso 1 1 calc R U . . .
C01J C 0.4615(4) 0.92528(11) 0.67145(15) 0.0658(8) Uani 1 1 d . . . . .
H01U H 0.5586 0.9349 0.6851 0.099 Uiso 1 1 calc R U . . .
H01V H 0.4035 0.9600 0.6843 0.099 Uiso 1 1 calc R U . . .
H01W H 0.4493 0.9181 0.6191 0.099 Uiso 1 1 calc R U . . .
C01K C 0.7020(3) 0.37500(12) 0.7155(2) 0.0773(10) Uani 1 1 d . . . . .
H01X H 0.7711 0.3981 0.6937 0.093 Uiso 1 1 calc R U . . .
C01L C 0.7070(4) 0.31107(14) 0.7145(2) 0.0951(14) Uani 1 1 d . . . . .
H01Y H 0.7784 0.2905 0.6915 0.114 Uiso 1 1 calc R U . . .

loop_
_atom_site_aniso_label
_atom_site_aniso_U_11
_atom_site_aniso_U_22
_atom_site_aniso_U_33
_atom_site_aniso_U_23
_atom_site_aniso_U_13
_atom_site_aniso_U_12
P001 0.0370(2) 0.0202(2) 0.0311(3) -0.00006(16) 0.00441(19) -0.00315(17)
P002 0.0378(3) 0.0226(2) 0.0335(3) 0.00345(16) 0.0020(2) 0.00095(17)
P003 0.0342(2) 0.0233(2) 0.0348(3) -0.00554(17) 0.00521(19) 0.00173(17)
O004 0.0415(7) 0.0189(6) 0.0311(7) -0.0013(5) 0.0029(5) -0.0019(5)
O005 0.0433(7) 0.0257(6) 0.0329(7) -0.0067(5) 0.0061(6) -0.0011(5)
O006 0.0463(7) 0.0243(6) 0.0303(7) 0.0034(5) 0.0026(6) -0.0009(5)
O007 0.0471(7) 0.0194(6) 0.0312(7) -0.0016(5) 0.0070(6) -0.0009(5)
O008 0.0397(7) 0.0271(6) 0.0320(7) -0.0051(5) 0.0053(5) 0.0059(5)
O009 0.0419(7) 0.0346(7) 0.0448(8) 0.0014(6) 0.0020(6) -0.0096(6)
O00A 0.0437(7) 0.0263(6) 0.0320(7) 0.0039(5) 0.0022(6) 0.0041(5)
O00B 0.0393(7) 0.0339(7) 0.0542(10) -0.0060(6) 0.0121(7) 0.0034(6)
O00C 0.0416(7) 0.0340(7) 0.0495(9) 0.0030(6) -0.0051(7) 0.0029(6)
C00D 0.0313(8) 0.0256(8) 0.0292(9) 0.0004(7) 0.0014(7) -0.0001(7)
C00E 0.0301(8) 0.0229(8) 0.0295(9) -0.0030(6) -0.0004(7) -0.0032(6)
C00F 0.0294(8) 0.0218(8) 0.0319(9) -0.0017(7) 0.0016(7) 0.0026(6)
C00G 0.0298(8) 0.0233(8) 0.0282(9) -0.0026(6) 0.0008(7) -0.0054(6)
C00H 0.0289(8) 0.0234(8) 0.0334(10) -0.0016(7) 0.0042(7) 0.0031(7)
C00I 0.0301(8) 0.0267(8) 0.0310(9) -0.0026(7) 0.0067(7) -0.0004(7)
C00J 0.0308(8) 0.0247(8) 0.0291(9) 0.0004(7) 0.0064(7) -0.0054(7)
C00K 0.0344(9) 0.0229(8) 0.0306(9) -0.0053(7) 0.0031(7) -0.0049(7)
C00L 0.0351(9) 0.0199(8) 0.0283(9) -0.0019(6) 0.0000(7) -0.0040(7)
C00M 0.0371(9) 0.0251(8) 0.0324(10) 0.0027(7) 0.0017(8) -0.0018(7)
C00N 0.0333(9) 0.0220(8) 0.0302(9) -0.0016(6) 0.0028(7) -0.0039(7)
C00O 0.0360(9) 0.0261(8) 0.0292(9) -0.0032(7) 0.0041(7) -0.0062(7)
C00P 0.0313(8) 0.0227(8) 0.0314(9) 0.0005(7) 0.0072(7) -0.0030(7)
C00Q 0.0366(9) 0.0249(8) 0.0317(10) -0.0027(7) 0.0049(7) 0.0059(7)
C00R 0.0384(9) 0.0202(8) 0.0313(10) -0.0023(7) 0.0075(7) -0.0032(7)
C00S 0.0363(9) 0.0207(8) 0.0314(9) 0.0008(7) 0.0003(7) -0.0042(7)
C00T 0.0394(9) 0.0278(9) 0.0315(10) 0.0006(7) 0.0031(8) -0.0048(7)
C00U 0.0350(9) 0.0246(8) 0.0348(10) -0.0057(7) -0.0015(8) 0.0045(7)
C00V 0.0369(9) 0.0221(8) 0.0320(10) -0.0031(7) 0.0077(8) -0.0029(7)
C00W 0.0409(10) 0.0231(8) 0.0349(10) 0.0027(7) 0.0077(8) 0.0015(7)
C00X 0.0387(9) 0.0258(8) 0.0306(10) 0.0008(7) 0.0029(8) 0.0046(7)
C00Y 0.0398(10) 0.0231(8) 0.0311(10) 0.0011(7) 0.0058(8) 0.0020(7)
C00Z 0.0435(10) 0.0279(9) 0.0399(11) -0.0055(8) 0.0098(9) -0.0005(8)
C010 0.0445(10) 0.0311(9) 0.0338(10) 0.0017(7) 0.0069(8) -0.0010(8)
C011 0.0556(12) 0.0322(10) 0.0370(11) -0.0006(8) 0.0139(9) -0.0060(9)
C012 0.0401(10) 0.0362(10) 0.0350(10) -0.0027(8) -0.0003(8) 0.0012(8)
C013 0.0414(10) 0.0296(9) 0.0459(12) -0.0042(8) -0.0021(9) -0.0009(8)
C014 0.0528(12) 0.0282(9) 0.0378(11) 0.0023(8) -0.0001(9) 0.0049(8)
C015 0.0557(12) 0.0230(9) 0.0409(12) -0.0032(8) 0.0027(9) 0.0012(8)
C016 0.0580(12) 0.0217(9) 0.0425(12) 0.0017(8) 0.0058(9) -0.0001(8)
C017 0.0440(11) 0.0310(10) 0.0503(13) 0.0050(8) 0.0064(9) -0.0039(8)
C018 0.0580(12) 0.0373(10) 0.0364(11) -0.0041(8) -0.0058(9) -0.0030(9)
C019 0.0572(12) 0.0378(10) 0.0340(11) 0.0033(8) 0.0026(9) 0.0061(9)
C01A 0.0682(14) 0.0288(9) 0.0393(12) 0.0089(8) 0.0166(10) 0.0072(9)
C01B 0.0655(14) 0.0356(10) 0.0390(12) -0.0118(9) -0.0112(10) 0.0168(10)
C01C 0.0575(13) 0.0277(9) 0.0512(13) -0.0085(9) -0.0130(11) 0.0023(9)
C01D 0.0385(10) 0.0295(10) 0.0733(16) 0.0017(10) 0.0155(10) 0.0011(8)
C01E 0.0568(13) 0.0313(10) 0.0574(15) 0.0084(9) 0.0168(11) -0.0035(9)
C01F 0.0523(12) 0.0499(12) 0.0327(11) -0.0037(9) 0.0024(9) 0.0130(10)
C01G 0.0914(18) 0.0260(10) 0.0480(13) -0.0073(9) 0.0070(13) -0.0055(11)
C01H 0.094(2) 0.0226(10) 0.0638(17) -0.0017(9) 0.0161(15) 0.0082(11)
C01I 0.0536(13) 0.0303(11) 0.090(2) 0.0040(11) 0.0150(13) -0.0069(10)
C01J 0.121(2) 0.0281(11) 0.0483(14) 0.0029(10) 0.0081(15) -0.0156(13)
C01K 0.094(2) 0.0375(13) 0.110(3) 0.0094(14) 0.074(2) 0.0105(13)
C01L 0.131(3) 0.0409(15) 0.125(3) 0.0041(16) 0.087(3) 0.0271(17)

_geom_special_details            
;
 All esds (except the esd in the dihedral angle between two l.s. planes)
 are estimated using the full covariance matrix.  The cell esds are taken
 into account individually in the estimation of esds in distances, angles
 and torsion angles; correlations between esds in cell parameters are only
 used when they are defined by crystal symmetry.  An approximate (isotropic)
 treatment of cell esds is used for estimating esds involving l.s. planes.
;
loop_
_geom_bond_atom_site_label_1
_geom_bond_atom_site_label_2
_geom_bond_distance
_geom_bond_site_symmetry_2
_geom_bond_publ_flag
P001 O004 1.5921(14) . ?
P001 O007 1.5894(14) . ?
P001 O009 1.4634(14) . ?
P001 C00Y 1.7735(18) . ?
P002 O006 1.5912(13) . ?
P002 O00A 1.5938(14) . ?
P002 O00C 1.4585(15) . ?
P002 C00W 1.780(2) . ?
P003 O005 1.5906(14) . ?
P003 O008 1.5978(14) . ?
P003 O00B 1.4559(15) . ?
P003 C00U 1.7780(19) . ?
O004 C00L 1.410(2) . ?
O005 C00V 1.415(2) . ?
O006 C00S 1.408(2) . ?
O007 C00R 1.407(2) . ?
O008 C00Q 1.406(2) . ?
O00A C00X 1.403(2) . ?
C00D H00A 0.9900 . ?
C00D H00B 0.9900 . ?
C00D C00E 1.520(2) . ?
C00D C00F 1.523(2) . ?
C00E C00G 1.406(2) . ?
C00E C00S 1.393(3) . ?
C00F C00H 1.407(3) . ?
C00F C00X 1.392(3) . ?
C00G C00L 1.394(3) . ?
C00G C00N 1.523(3) . ?
C00H C00I 1.518(2) . ?
C00H C00Q 1.394(3) . ?
C00I H00C 0.9900 . ?
C00I H00D 0.9900 . ?
C00I C00P 1.523(2) . ?
C00J C00N 1.522(2) . ?
C00J C00P 1.405(2) . ?
C00J C00R 1.398(3) . ?
C00K C00L 1.393(3) . ?
C00K C00O 1.398(3) . ?
C00K C00Z 1.507(3) . ?
C00M C00R 1.392(3) . ?
C00M C00T 1.397(3) . ?
C00M C014 1.513(3) . ?
C00N H00E 0.9900 . ?
C00N H00F 0.9900 . ?
C00O C00S 1.390(3) . ?
C00O C011 1.506(3) . ?
C00P C00V 1.392(3) . ?
C00Q C015 1.387(3) . ?
C00T C00V 1.393(3) . ?
C00T C018 1.503(3) . ?
C00U C012 1.386(3) . ?
C00U C013 1.396(3) . ?
C00W C010 1.393(3) . ?
C00W C017 1.393(3) . ?
C00X C016 1.389(3) . ?
C00Y C01D 1.376(3) . ?
C00Y C01K 1.371(3) . ?
C00Z H00G 0.9800 . ?
C00Z H00H 0.9800 . ?
C00Z H00I 0.9800 . ?
C010 H010 0.9500 . ?
C010 C019 1.390(3) . ?
C011 H01A 0.9800 . ?
C011 H01B 0.9800 . ?
C011 H01C 0.9800 . ?
C012 H012 0.9500 . ?
C012 C01F 1.389(3) . ?
C013 H013 0.9500 . ?
C013 C01C 1.391(3) . ?
C014 H01D 0.9800 . ?
C014 H01E 0.9800 . ?
C014 H01F 0.9800 . ?
C015 C016 1.399(3) . ?
C015 C01G 1.514(3) . ?
C016 C01J 1.506(3) . ?
C017 H017 0.9500 . ?
C017 C01E 1.384(3) . ?
C018 H01G 0.9800 . ?
C018 H01H 0.9800 . ?
C018 H01I 0.9800 . ?
C019 H019 0.9500 . ?
C019 C01A 1.380(3) . ?
C01A H01J 0.9500 . ?
C01A C01E 1.381(4) . ?
C01B H01K 0.9500 . ?
C01B C01C 1.375(4) . ?
C01B C01F 1.376(3) . ?
C01C H01L 0.9500 . ?
C01D H01M 0.9500 . ?
C01D C01I 1.384(3) . ?
C01E H01N 0.9500 . ?
C01F H01O 0.9500 . ?
C01G H01P 0.9800 . ?
C01G H01Q 0.9800 . ?
C01G H01R 0.9800 . ?
C01H H01S 0.9500 . ?
C01H C01I 1.365(4) . ?
C01H C01L 1.354(4) . ?
C01I H01T 0.9500 . ?
C01J H01U 0.9800 . ?
C01J H01V 0.9800 . ?
C01J H01W 0.9800 . ?
C01K H01X 0.9500 . ?
C01K C01L 1.386(4) . ?
C01L H01Y 0.9500 . ?

loop_
_geom_angle_atom_site_label_1
_geom_angle_atom_site_label_2
_geom_angle_atom_site_label_3
_geom_angle
_geom_angle_site_symmetry_1
_geom_angle_site_symmetry_3
_geom_angle_publ_flag
O004 P001 C00Y 101.96(8) . . ?
O007 P001 O004 104.58(7) . . ?
O007 P001 C00Y 101.06(8) . . ?
O009 P001 O004 113.91(8) . . ?
O009 P001 O007 115.44(8) . . ?
O009 P001 C00Y 117.92(9) . . ?
O006 P002 O00A 103.72(7) . . ?
O006 P002 C00W 103.76(8) . . ?
O00A P002 C00W 100.97(8) . . ?
O00C P002 O006 115.56(8) . . ?
O00C P002 O00A 113.70(9) . . ?
O00C P002 C00W 117.21(9) . . ?
O005 P003 O008 103.45(7) . . ?
O005 P003 C00U 105.68(8) . . ?
O008 P003 C00U 100.95(8) . . ?
O00B P003 O005 114.70(8) . . ?
O00B P003 O008 114.22(9) . . ?
O00B P003 C00U 116.17(9) . . ?
C00L O004 P001 122.37(11) . . ?
C00V O005 P003 119.71(12) . . ?
C00S O006 P002 121.16(12) . . ?
C00R O007 P001 125.42(11) . . ?
C00Q O008 P003 120.57(11) . . ?
C00X O00A P002 122.12(11) . . ?
H00A C00D H00B 107.2 . . ?
C00E C00D H00A 107.9 . . ?
C00E C00D H00B 107.9 . . ?
C00E C00D C00F 117.65(14) . . ?
C00F C00D H00A 107.9 . . ?
C00F C00D H00B 107.9 . . ?
C00G C00E C00D 122.66(17) . . ?
C00S C00E C00D 119.61(16) . . ?
C00S C00E C00G 117.47(16) . . ?
C00H C00F C00D 123.42(16) . . ?
C00X C00F C00D 118.81(16) . . ?
C00X C00F C00H 117.45(16) . . ?
C00E C00G C00N 123.12(16) . . ?
C00L C00G C00E 117.30(17) . . ?
C00L C00G C00N 119.45(16) . . ?
C00F C00H C00I 123.40(16) . . ?
C00Q C00H C00F 117.21(17) . . ?
C00Q C00H C00I 119.12(17) . . ?
C00H C00I H00C 108.2 . . ?
C00H C00I H00D 108.2 . . ?
C00H C00I C00P 116.34(15) . . ?
H00C C00I H00D 107.4 . . ?
C00P C00I H00C 108.2 . . ?
C00P C00I H00D 108.2 . . ?
C00P C00J C00N 123.41(16) . . ?
C00R C00J C00N 118.98(16) . . ?
C00R C00J C00P 117.45(17) . . ?
C00L C00K C00O 117.63(17) . . ?
C00L C00K C00Z 120.35(17) . . ?
C00O C00K C00Z 122.02(17) . . ?
C00G C00L O004 118.39(16) . . ?
C00K C00L O004 116.39(15) . . ?
C00K C00L C00G 124.97(16) . . ?
C00R C00M C00T 117.65(17) . . ?
C00R C00M C014 120.90(17) . . ?
C00T C00M C014 121.45(18) . . ?
C00G C00N H00E 108.2 . . ?
C00G C00N H00F 108.2 . . ?
C00J C00N C00G 116.40(14) . . ?
C00J C00N H00E 108.2 . . ?
C00J C00N H00F 108.2 . . ?
H00E C00N H00F 107.3 . . ?
C00K C00O C011 121.91(17) . . ?
C00S C00O C00K 117.56(17) . . ?
C00S C00O C011 120.51(17) . . ?
C00J C00P C00I 122.62(16) . . ?
C00V C00P C00I 119.58(16) . . ?
C00V C00P C00J 117.63(16) . . ?
C00H C00Q O008 118.65(16) . . ?
C015 C00Q O008 116.16(16) . . ?
C015 C00Q C00H 125.02(19) . . ?
C00J C00R O007 118.55(16) . . ?
C00M C00R O007 116.39(15) . . ?
C00M C00R C00J 124.69(16) . . ?
C00E C00S O006 118.77(16) . . ?
C00O C00S O006 116.05(17) . . ?
C00O C00S C00E 125.02(17) . . ?
C00M C00T C018 121.93(18) . . ?
C00V C00T C00M 117.91(18) . . ?
C00V C00T C018 120.14(18) . . ?
C012 C00U P003 123.76(15) . . ?
C012 C00U C013 120.01(19) . . ?
C013 C00U P003 115.97(16) . . ?
C00P C00V O005 119.07(16) . . ?
C00P C00V C00T 124.64(17) . . ?
C00T C00V O005 116.19(17) . . ?
C010 C00W P002 121.98(15) . . ?
C017 C00W P002 117.46(16) . . ?
C017 C00W C010 120.32(19) . . ?
C00F C00X O00A 118.82(16) . . ?
C016 C00X O00A 116.01(17) . . ?
C016 C00X C00F 124.94(19) . . ?
C01D C00Y P001 122.23(15) . . ?
C01K C00Y P001 119.07(16) . . ?
C01K C00Y C01D 118.71(19) . . ?
C00K C00Z H00G 109.5 . . ?
C00K C00Z H00H 109.5 . . ?
C00K C00Z H00I 109.5 . . ?
H00G C00Z H00H 109.5 . . ?
H00G C00Z H00I 109.5 . . ?
H00H C00Z H00I 109.5 . . ?
C00W C010 H010 120.4 . . ?
C019 C010 C00W 119.14(19) . . ?
C019 C010 H010 120.4 . . ?
C00O C011 H01A 109.5 . . ?
C00O C011 H01B 109.5 . . ?
C00O C011 H01C 109.5 . . ?
H01A C011 H01B 109.5 . . ?
H01A C011 H01C 109.5 . . ?
H01B C011 H01C 109.5 . . ?
C00U C012 H012 120.4 . . ?
C00U C012 C01F 119.2(2) . . ?
C01F C012 H012 120.4 . . ?
C00U C013 H013 120.0 . . ?
C01C C013 C00U 119.9(2) . . ?
C01C C013 H013 120.0 . . ?
C00M C014 H01D 109.5 . . ?
C00M C014 H01E 109.5 . . ?
C00M C014 H01F 109.5 . . ?
H01D C014 H01E 109.5 . . ?
H01D C014 H01F 109.5 . . ?
H01E C014 H01F 109.5 . . ?
C00Q C015 C016 117.68(17) . . ?
C00Q C015 C01G 120.1(2) . . ?
C016 C015 C01G 122.17(19) . . ?
C00X C016 C015 117.56(18) . . ?
C00X C016 C01J 120.6(2) . . ?
C015 C016 C01J 121.78(19) . . ?
C00W C017 H017 120.1 . . ?
C01E C017 C00W 119.7(2) . . ?
C01E C017 H017 120.1 . . ?
C00T C018 H01G 109.5 . . ?
C00T C018 H01H 109.5 . . ?
C00T C018 H01I 109.5 . . ?
H01G C018 H01H 109.5 . . ?
H01G C018 H01I 109.5 . . ?
H01H C018 H01I 109.5 . . ?
C010 C019 H019 119.8 . . ?
C01A C019 C010 120.3(2) . . ?
C01A C019 H019 119.8 . . ?
C019 C01A H01J 119.8 . . ?
C019 C01A C01E 120.5(2) . . ?
C01E C01A H01J 119.8 . . ?
C01C C01B H01K 119.7 . . ?
C01C C01B C01F 120.5(2) . . ?
C01F C01B H01K 119.7 . . ?
C013 C01C H01L 120.2 . . ?
C01B C01C C013 119.6(2) . . ?
C01B C01C H01L 120.2 . . ?
C00Y C01D H01M 119.9 . . ?
C00Y C01D C01I 120.2(2) . . ?
C01I C01D H01M 119.9 . . ?
C017 C01E H01N 120.0 . . ?
C01A C01E C017 120.0(2) . . ?
C01A C01E H01N 120.0 . . ?
C012 C01F H01O 119.6 . . ?
C01B C01F C012 120.7(2) . . ?
C01B C01F H01O 119.6 . . ?
C015 C01G H01P 109.5 . . ?
C015 C01G H01Q 109.5 . . ?
C015 C01G H01R 109.5 . . ?
H01P C01G H01Q 109.5 . . ?
H01P C01G H01R 109.5 . . ?
H01Q C01G H01R 109.5 . . ?
C01I C01H H01S 119.8 . . ?
C01L C01H H01S 119.8 . . ?
C01L C01H C01I 120.3(2) . . ?
C01D C01I H01T 119.9 . . ?
C01H C01I C01D 120.2(2) . . ?
C01H C01I H01T 119.9 . . ?
C016 C01J H01U 109.5 . . ?
C016 C01J H01V 109.5 . . ?
C016 C01J H01W 109.5 . . ?
H01U C01J H01V 109.5 . . ?
H01U C01J H01W 109.5 . . ?
H01V C01J H01W 109.5 . . ?
C00Y C01K H01X 119.6 . . ?
C00Y C01K C01L 120.9(3) . . ?
C01L C01K H01X 119.6 . . ?
C01H C01L C01K 119.7(3) . . ?
C01H C01L H01Y 120.1 . . ?
C01K C01L H01Y 120.1 . . ?

loop_
_geom_torsion_atom_site_label_1
_geom_torsion_atom_site_label_2
_geom_torsion_atom_site_label_3
_geom_torsion_atom_site_label_4
_geom_torsion
_geom_torsion_site_symmetry_1
_geom_torsion_site_symmetry_2
_geom_torsion_site_symmetry_3
_geom_torsion_site_symmetry_4
_geom_torsion_publ_flag
P001 O004 C00L C00G -81.97(18) . . . . ?
P001 O004 C00L C00K 103.58(16) . . . . ?
P001 O007 C00R C00J 80.9(2) . . . . ?
P001 O007 C00R C00M -105.87(17) . . . . ?
P001 C00Y C01D C01I -179.6(2) . . . . ?
P001 C00Y C01K C01L -179.0(3) . . . . ?
P002 O006 C00S C00E 77.08(19) . . . . ?
P002 O006 C00S C00O -107.14(16) . . . . ?
P002 O00A C00X C00F -76.8(2) . . . . ?
P002 O00A C00X C016 108.50(18) . . . . ?
P002 C00W C010 C019 173.47(16) . . . . ?
P002 C00W C017 C01E -173.86(17) . . . . ?
P003 O005 C00V C00P -78.35(19) . . . . ?
P003 O005 C00V C00T 105.11(17) . . . . ?
P003 O008 C00Q C00H 77.15(19) . . . . ?
P003 O008 C00Q C015 -107.33(17) . . . . ?
P003 C00U C012 C01F -171.92(15) . . . . ?
P003 C00U C013 C01C 172.59(16) . . . . ?
O004 P001 O007 C00R -88.93(15) . . . . ?
O004 P001 C00Y C01D -87.04(19) . . . . ?
O004 P001 C00Y C01K 92.9(2) . . . . ?
O005 P003 O008 C00Q -96.81(14) . . . . ?
O005 P003 C00U C012 -23.55(18) . . . . ?
O005 P003 C00U C013 162.38(14) . . . . ?
O006 P002 O00A C00X 95.69(14) . . . . ?
O006 P002 C00W C010 34.84(18) . . . . ?
O006 P002 C00W C017 -150.74(16) . . . . ?
O007 P001 O004 C00L 89.30(14) . . . . ?
O007 P001 C00Y C01D 20.6(2) . . . . ?
O007 P001 C00Y C01K -159.4(2) . . . . ?
O008 P003 O005 C00V 95.61(14) . . . . ?
O008 P003 C00U C012 83.93(17) . . . . ?
O008 P003 C00U C013 -90.15(15) . . . . ?
O008 C00Q C015 C016 -179.31(17) . . . . ?
O008 C00Q C015 C01G -1.6(3) . . . . ?
O009 P001 O004 C00L -37.64(16) . . . . ?
O009 P001 O007 C00R 37.05(17) . . . . ?
O009 P001 C00Y C01D 147.43(18) . . . . ?
O009 P001 C00Y C01K -32.6(3) . . . . ?
O00A P002 O006 C00S -94.84(15) . . . . ?
O00A P002 C00W C010 -72.40(17) . . . . ?
O00A P002 C00W C017 102.03(16) . . . . ?
O00A C00X C016 C015 176.19(18) . . . . ?
O00A C00X C016 C01J -2.3(3) . . . . ?
O00B P003 O005 C00V -29.44(17) . . . . ?
O00B P003 O008 C00Q 28.54(16) . . . . ?
O00B P003 C00U C012 -151.97(16) . . . . ?
O00B P003 C00U C013 33.95(18) . . . . ?
O00C P002 O006 C00S 30.28(17) . . . . ?
O00C P002 O00A C00X -30.62(16) . . . . ?
O00C P002 C00W C010 163.55(15) . . . . ?
O00C P002 C00W C017 -22.03(19) . . . . ?
C00D C00E C00G C00L 174.35(15) . . . . ?
C00D C00E C00G C00N -1.5(3) . . . . ?
C00D C00E C00S O006 1.8(2) . . . . ?
C00D C00E C00S C00O -173.54(16) . . . . ?
C00D C00F C00H C00I 0.9(3) . . . . ?
C00D C00F C00H C00Q -173.11(16) . . . . ?
C00D C00F C00X O00A -3.3(2) . . . . ?
C00D C00F C00X C016 170.97(18) . . . . ?
C00E C00D C00F C00H -94.8(2) . . . . ?
C00E C00D C00F C00X 91.8(2) . . . . ?
C00E C00G C00L O004 -173.52(14) . . . . ?
C00E C00G C00L C00K 0.4(3) . . . . ?
C00E C00G C00N C00J -93.4(2) . . . . ?
C00F C00D C00E C00G 94.7(2) . . . . ?
C00F C00D C00E C00S -91.3(2) . . . . ?
C00F C00H C00I C00P 93.4(2) . . . . ?
C00F C00H C00Q O008 178.22(15) . . . . ?
C00F C00H C00Q C015 3.1(3) . . . . ?
C00F C00X C016 C015 1.8(3) . . . . ?
C00F C00X C016 C01J -176.7(2) . . . . ?
C00G C00E C00S O006 176.13(15) . . . . ?
C00G C00E C00S C00O 0.8(3) . . . . ?
C00H C00F C00X O00A -177.00(15) . . . . ?
C00H C00F C00X C016 -2.8(3) . . . . ?
C00H C00I C00P C00J -94.5(2) . . . . ?
C00H C00I C00P C00V 90.3(2) . . . . ?
C00H C00Q C015 C016 -4.1(3) . . . . ?
C00H C00Q C015 C01G 173.6(2) . . . . ?
C00I C00H C00Q O008 3.9(2) . . . . ?
C00I C00H C00Q C015 -171.14(18) . . . . ?
C00I C00P C00V O005 -0.3(2) . . . . ?
C00I C00P C00V C00T 175.97(17) . . . . ?
C00J C00P C00V O005 -175.69(15) . . . . ?
C00J C00P C00V C00T 0.5(3) . . . . ?
C00K C00O C00S O006 -177.78(15) . . . . ?
C00K C00O C00S C00E -2.3(3) . . . . ?
C00L C00G C00N C00J 90.87(19) . . . . ?
C00L C00K C00O C00S 2.7(2) . . . . ?
C00L C00K C00O C011 -175.57(17) . . . . ?
C00M C00T C00V O005 177.36(16) . . . . ?
C00M C00T C00V C00P 1.0(3) . . . . ?
C00N C00G C00L O004 2.5(2) . . . . ?
C00N C00G C00L C00K 176.39(16) . . . . ?
C00N C00J C00P C00I -0.8(3) . . . . ?
C00N C00J C00P C00V 174.49(16) . . . . ?
C00N C00J C00R O007 -3.2(2) . . . . ?
C00N C00J C00R C00M -175.91(17) . . . . ?
C00O C00K C00L O004 172.10(15) . . . . ?
C00O C00K C00L C00G -1.9(3) . . . . ?
C00P C00J C00N C00G 96.3(2) . . . . ?
C00P C00J C00R O007 172.35(15) . . . . ?
C00P C00J C00R C00M -0.3(3) . . . . ?
C00Q C00H C00I C00P -92.7(2) . . . . ?
C00Q C015 C016 C00X 1.5(3) . . . . ?
C00Q C015 C016 C01J -179.9(2) . . . . ?
C00R C00J C00N C00G -88.3(2) . . . . ?
C00R C00J C00P C00I -176.18(16) . . . . ?
C00R C00J C00P C00V -0.9(2) . . . . ?
C00R C00M C00T C00V -2.2(3) . . . . ?
C00R C00M C00T C018 176.19(18) . . . . ?
C00S C00E C00G C00L 0.2(2) . . . . ?
C00S C00E C00G C00N -175.60(15) . . . . ?
C00T C00M C00R O007 -170.93(16) . . . . ?
C00T C00M C00R C00J 1.9(3) . . . . ?
C00U P003 O005 C00V -158.73(13) . . . . ?
C00U P003 O008 C00Q 153.97(14) . . . . ?
C00U C012 C01F C01B -0.3(3) . . . . ?
C00U C013 C01C C01B -0.2(3) . . . . ?
C00W P002 O006 C00S 160.00(14) . . . . ?
C00W P002 O00A C00X -157.05(14) . . . . ?
C00W C010 C019 C01A -0.1(3) . . . . ?
C00W C017 C01E C01A 0.4(3) . . . . ?
C00X C00F C00H C00I 174.33(16) . . . . ?
C00X C00F C00H C00Q 0.3(2) . . . . ?
C00Y P001 O004 C00L -165.77(14) . . . . ?
C00Y P001 O007 C00R 165.47(15) . . . . ?
C00Y C01D C01I C01H -2.0(4) . . . . ?
C00Y C01K C01L C01H -0.9(7) . . . . ?
C00Z C00K C00L O004 -7.8(2) . . . . ?
C00Z C00K C00L C00G 178.21(16) . . . . ?
C00Z C00K C00O C00S -177.42(16) . . . . ?
C00Z C00K C00O C011 4.3(3) . . . . ?
C010 C00W C017 C01E 0.7(3) . . . . ?
C010 C019 C01A C01E 1.1(3) . . . . ?
C011 C00O C00S O006 0.5(2) . . . . ?
C011 C00O C00S C00E 176.02(17) . . . . ?
C012 C00U C013 C01C -1.7(3) . . . . ?
C013 C00U C012 C01F 1.9(3) . . . . ?
C014 C00M C00R O007 8.7(3) . . . . ?
C014 C00M C00R C00J -178.51(18) . . . . ?
C014 C00M C00T C00V 178.24(18) . . . . ?
C014 C00M C00T C018 -3.4(3) . . . . ?
C017 C00W C010 C019 -0.8(3) . . . . ?
C018 C00T C00V O005 -1.0(3) . . . . ?
C018 C00T C00V C00P -177.33(19) . . . . ?
C019 C01A C01E C017 -1.2(3) . . . . ?
C01C C01B C01F C012 -1.6(3) . . . . ?
C01D C00Y C01K C01L 0.9(5) . . . . ?
C01F C01B C01C C013 1.8(3) . . . . ?
C01G C015 C016 C00X -176.2(2) . . . . ?
C01G C015 C016 C01J 2.4(4) . . . . ?
C01I C01H C01L C01K -0.6(6) . . . . ?
C01K C00Y C01D C01I 0.5(4) . . . . ?
C01L C01H C01I C01D 2.1(5) . . . . ?

_shelx_res_file                  
;
    jjm-344.res created by SHELXL-2014/7

TITL jjm-344_a.res in P2(1)/n
REM Old TITL JJM-344 in P2(1)/n
REM SHELXT solution in P2(1)/n: R1 0.123, Rweak 0.006, Alpha 0.034
REM <I/s> 0.785 for 218 systematic absences, Orientation as input
REM Formula found by SHELXT: C45 O9 P3
CELL 1.54178 9.7038 21.6692 18.5069 90 94.236 90
ZERR 4 0.0004 0.0009 0.0008 0 0.003 0
LATT 1
SYMM 0.5-X,0.5+Y,0.5-Z
SFAC C H O P
UNIT 180 156 36 12

L.S. 30 0 0
PLAN  5
SIZE 0.24 0.22 0.21
TEMP -80.15
CONF
BOND
list 4
MORE -1
BOND $H
fmap 2 53
acta
REM <olex2.extras>
REM <HklSrc "%JJM-344.hkl">
REM </olex2.extras>

WGHT    0.063700    0.835300
FVAR       0.35920
P001  4    0.595427    0.487200    0.746162    11.00000    0.03699    0.02019 =
         0.03108   -0.00006    0.00441   -0.00315
P002  4    0.497671    0.784672    0.553937    11.00000    0.03778    0.02257 =
         0.03348    0.00345    0.00204    0.00095
P003  4    0.482365    0.779770    0.945675    11.00000    0.03415    0.02328 =
         0.03479   -0.00554    0.00521    0.00173
O004  3    0.497311    0.500869    0.675185    11.00000    0.04150    0.01895 =
         0.03106   -0.00126    0.00288   -0.00194
O005  3    0.412420    0.715221    0.961314    11.00000    0.04327    0.02569 =
         0.03286   -0.00672    0.00611   -0.00110
O006  3    0.427204    0.720978    0.529455    11.00000    0.04629    0.02428 =
         0.03035    0.00342    0.00259   -0.00090
O007  3    0.502368    0.501365    0.811353    11.00000    0.04713    0.01939 =
         0.03122   -0.00156    0.00700   -0.00094
O008  3    0.368019    0.814123    0.893703    11.00000    0.03974    0.02708 =
         0.03204   -0.00512    0.00535    0.00591
O009  3    0.727732    0.519827    0.748601    11.00000    0.04192    0.03462 =
         0.04476    0.00140    0.00203   -0.00961
O00A  3    0.383389    0.817999    0.597706    11.00000    0.04371    0.02632 =
         0.03200    0.00387    0.00219    0.00413
O00B  3    0.617263    0.775397    0.916453    11.00000    0.03932    0.03388 =
         0.05419   -0.00604    0.01212    0.00342
O00C  3    0.632047    0.779729    0.594355    11.00000    0.04158    0.03401 =
         0.04949    0.00302   -0.00510    0.00290
C00D  1    0.281766    0.708731    0.655301    11.00000    0.03131    0.02556 =
         0.02925    0.00037    0.00141   -0.00008
AFIX  23
H00A  2    0.206928    0.687905    0.679523    11.00000   -1.20000
H00B  2    0.239269    0.727660    0.610336    11.00000   -1.20000
AFIX   0
C00E  1    0.382691    0.659564    0.633838    11.00000    0.03012    0.02287 =
         0.02948   -0.00304   -0.00044   -0.00319
C00F  1    0.338065    0.760557    0.704648    11.00000    0.02939    0.02178 =
         0.03194   -0.00171    0.00165    0.00259
C00G  1    0.401699    0.603488    0.671511    11.00000    0.02977    0.02331 =
         0.02824   -0.00265    0.00076   -0.00541
C00H  1    0.333610    0.759580    0.780460    11.00000    0.02894    0.02339 =
         0.03344   -0.00164    0.00422    0.00313
C00I  1    0.274038    0.706356    0.821441    11.00000    0.03010    0.02667 =
         0.03102   -0.00265    0.00668   -0.00042
AFIX  23
H00C  2    0.201772    0.686160    0.789072    11.00000   -1.20000
H00D  2    0.228217    0.723541    0.863056    11.00000   -1.20000
AFIX   0
C00J  1    0.399996    0.602752    0.811289    11.00000    0.03076    0.02472 =
         0.02907    0.00041    0.00645   -0.00543
C00K  1    0.556769    0.567628    0.580086    11.00000    0.03438    0.02290 =
         0.03064   -0.00526    0.00306   -0.00492
C00L  1    0.487799    0.559772    0.642809    11.00000    0.03512    0.01991 =
         0.02831   -0.00191   -0.00004   -0.00400
C00M  1    0.557088    0.565917    0.913419    11.00000    0.03715    0.02512 =
         0.03237    0.00271    0.00171   -0.00179
C00N  1    0.325838    0.587345    0.738182    11.00000    0.03330    0.02195 =
         0.03024   -0.00158    0.00276   -0.00391
AFIX  23
H00E  2    0.235897    0.609114    0.734567    11.00000   -1.20000
H00F  2    0.306127    0.542515    0.737041    11.00000   -1.20000
AFIX   0
C00O  1    0.535057    0.622810    0.541747    11.00000    0.03604    0.02608 =
         0.02919   -0.00316    0.00412   -0.00624
C00P  1    0.376032    0.657075    0.849899    11.00000    0.03129    0.02270 =
         0.03139    0.00052    0.00719   -0.00296
C00Q  1    0.374941    0.812949    0.818121    11.00000    0.03663    0.02487 =
         0.03170   -0.00267    0.00486    0.00587
C00R  1    0.489643    0.559166    0.844833    11.00000    0.03839    0.02016 =
         0.03130   -0.00234    0.00749   -0.00316
C00S  1    0.450903    0.666918    0.570757    11.00000    0.03631    0.02065 =
         0.03138    0.00083    0.00033   -0.00417
C00T  1    0.530269    0.619284    0.952331    11.00000    0.03940    0.02776 =
         0.03151    0.00062    0.00314   -0.00479
C00U  1    0.474970    0.823429    1.026643    11.00000    0.03502    0.02459 =
         0.03484   -0.00567   -0.00147    0.00446
C00V  1    0.441694    0.663080    0.919010    11.00000    0.03691    0.02209 =
         0.03202   -0.00314    0.00772   -0.00293
C00W  1    0.488857    0.829237    0.472926    11.00000    0.04092    0.02307 =
         0.03491    0.00269    0.00771    0.00146
C00X  1    0.383970    0.814522    0.673414    11.00000    0.03873    0.02576 =
         0.03057    0.00076    0.00290    0.00463
C00Y  1    0.598615    0.405378    0.747612    11.00000    0.03975    0.02310 =
         0.03106    0.00111    0.00584    0.00202
C00Z  1    0.650750    0.517761    0.555269    11.00000    0.04355    0.02787 =
         0.03985   -0.00554    0.00978   -0.00047
AFIX 137
H00G  2    0.746807    0.527916    0.570811    11.00000   -1.50000
H00H  2    0.640427    0.514729    0.502311    11.00000   -1.50000
H00I  2    0.626116    0.478217    0.576549    11.00000   -1.50000
AFIX   0
C010  1    0.377684    0.824818    0.421057    11.00000    0.04448    0.03113 =
         0.03381    0.00173    0.00695   -0.00100
AFIX  43
H010  2    0.308053    0.794534    0.425564    11.00000   -1.20000
AFIX   0
C011  1    0.596446    0.634105    0.470533    11.00000    0.05558    0.03218 =
         0.03700   -0.00057    0.01386   -0.00598
AFIX 137
H01A  2    0.690156    0.617027    0.472426    11.00000   -1.50000
H01B  2    0.599985    0.678592    0.461322    11.00000   -1.50000
H01C  2    0.539145    0.614048    0.431506    11.00000   -1.50000
AFIX   0
C012  1    0.379907    0.812848    1.077618    11.00000    0.04015    0.03617 =
         0.03500   -0.00273   -0.00026    0.00119
AFIX  43
H012  2    0.321364    0.777681    1.073796    11.00000   -1.20000
AFIX   0
C013  1    0.563414    0.874209    1.033909    11.00000    0.04143    0.02960 =
         0.04594   -0.00423   -0.00210   -0.00086
AFIX  43
H013  2    0.630276    0.880851    0.999727    11.00000   -1.20000
AFIX   0
C014  1    0.655094    0.516812    0.944563    11.00000    0.05285    0.02821 =
         0.03776    0.00229   -0.00012    0.00490
AFIX 137
H01D  2    0.658816    0.482740    0.909940    11.00000   -1.50000
H01E  2    0.622366    0.501335    0.990016    11.00000   -1.50000
H01F  2    0.747597    0.534546    0.953912    11.00000   -1.50000
AFIX   0
C015  1    0.413819    0.867598    0.786359    11.00000    0.05568    0.02301 =
         0.04094   -0.00321    0.00265    0.00124
C016  1    0.420290    0.868269    0.711096    11.00000    0.05796    0.02175 =
         0.04254    0.00167    0.00575   -0.00010
C017  1    0.591692    0.873165    0.465730    11.00000    0.04397    0.03100 =
         0.05035    0.00501    0.00637   -0.00389
AFIX  43
H017  2    0.667863    0.875784    0.500917    11.00000   -1.20000
AFIX   0
C018  1    0.590804    0.629330    1.028562    11.00000    0.05798    0.03733 =
         0.03637   -0.00405   -0.00583   -0.00299
AFIX 137
H01G  2    0.605873    0.589357    1.052628    11.00000   -1.50000
H01H  2    0.526867    0.654058    1.055207    11.00000   -1.50000
H01I  2    0.679131    0.651124    1.027541    11.00000   -1.50000
AFIX   0
C019  1    0.369983    0.865297    0.362631    11.00000    0.05722    0.03780 =
         0.03403    0.00326    0.00258    0.00612
AFIX  43
H019  2    0.294686    0.862665    0.326924    11.00000   -1.20000
AFIX   0
C01A  1    0.471197    0.909292    0.356249    11.00000    0.06820    0.02878 =
         0.03934    0.00890    0.01664    0.00716
AFIX  43
H01J  2    0.464283    0.937233    0.316590    11.00000   -1.20000
AFIX   0
C01B  1    0.456247    0.905206    1.140368    11.00000    0.06548    0.03559 =
         0.03896   -0.01177   -0.01120    0.01679
AFIX  43
H01K  2    0.447557    0.933730    1.178747    11.00000   -1.20000
AFIX   0
C01C  1    0.553535    0.915083    1.091269    11.00000    0.05753    0.02769 =
         0.05117   -0.00847   -0.01297    0.00228
AFIX  43
H01L  2    0.613707    0.949636    1.096475    11.00000   -1.20000
AFIX   0
C01D  1    0.500622    0.371170    0.779860    11.00000    0.03847    0.02952 =
         0.07330    0.00166    0.01547    0.00110
AFIX  43
H01M  2    0.427835    0.391397    0.802051    11.00000   -1.20000
AFIX   0
C01E  1    0.582471    0.913003    0.407092    11.00000    0.05681    0.03131 =
         0.05742    0.00841    0.01685   -0.00351
AFIX  43
H01N  2    0.652661    0.942886    0.401826    11.00000   -1.20000
AFIX   0
C01F  1    0.371335    0.854312    1.134350    11.00000    0.05232    0.04986 =
         0.03266   -0.00367    0.00236    0.01303
AFIX  43
H01O  2    0.306165    0.847466    1.169369    11.00000   -1.20000
AFIX   0
C01G  1    0.442436    0.924545    0.832427    11.00000    0.09135    0.02598 =
         0.04802   -0.00733    0.00697   -0.00548
AFIX 137
H01P  2    0.470217    0.912146    0.882311    11.00000   -1.50000
H01Q  2    0.358701    0.949874    0.831886    11.00000   -1.50000
H01R  2    0.516914    0.948478    0.812905    11.00000   -1.50000
AFIX   0
C01H  1    0.609773    0.278031    0.746342    11.00000    0.09359    0.02261 =
         0.06384   -0.00174    0.01609    0.00822
AFIX  43
H01S  2    0.612500    0.234219    0.745247    11.00000   -1.20000
AFIX   0
C01I  1    0.507808    0.307393    0.780054    11.00000    0.05364    0.03029 =
         0.08968    0.00399    0.01504   -0.00692
AFIX  43
H01T  2    0.441645    0.283984    0.803697    11.00000   -1.20000
AFIX   0
C01J  1    0.461508    0.925285    0.671448    11.00000    0.12113    0.02813 =
         0.04830    0.00289    0.00806   -0.01561
AFIX 137
H01U  2    0.558636    0.934885    0.685118    11.00000   -1.50000
H01V  2    0.403455    0.960015    0.684330    11.00000   -1.50000
H01W  2    0.449252    0.918054    0.619095    11.00000   -1.50000
AFIX   0
C01K  1    0.701994    0.375000    0.715505    11.00000    0.09395    0.03752 =
         0.11034    0.00944    0.07443    0.01045
AFIX  43
H01X  2    0.771085    0.398073    0.693687    11.00000   -1.20000
AFIX   0
C01L  1    0.707021    0.311072    0.714463    11.00000    0.13097    0.04090 =
         0.12494    0.00405    0.08672    0.02709
AFIX  43
H01Y  2    0.778405    0.290529    0.691476    11.00000   -1.20000
AFIX   0
HKLF 4

REM  jjm-344_a.res in P2(1)/n
REM R1 =  0.0398 for    5930 Fo > 4sig(Fo)  and  0.0486 for all    7136 data
REM    520 parameters refined using      0 restraints

END

WGHT      0.0637      0.8353

REM Highest difference peak  0.393,  deepest hole -0.389,  1-sigma level  0.050
Q1    1   0.6030  0.4404  0.7501  11.00000  0.05    0.39
Q2    1   0.6104  0.6770  1.0395  11.00000  0.05    0.28
Q3    1   0.4832  0.7987  0.9973  11.00000  0.05    0.27
Q4    1   0.4890  0.3763  0.7221  11.00000  0.05    0.25
Q5    1   0.6076  0.5967  0.4409  11.00000  0.05    0.25
;
_shelx_res_checksum              22160
_olex2_submission_special_instructions 'No special instructions were received'
####################################################################### 
# 
# This file contains crystal structure data downloaded from the 
# Cambridge Structural Database (CSD) hosted by the Cambridge 
# Crystallographic Data Centre (CCDC).
# 
# Full information about CCDC data access policies and citation 
# guidelines are available at http://www.ccdc.cam.ac.uk/access/V1 
# 
# Audit and citation data items may have been added by the CCDC. 
# Please retain this information to preserve the provenance of 
# this file and to allow appropriate attribution of the data. 
# 
#######################################################################

data_1a
_database_code_depnum_ccdc_archive 'CCDC 2251918'
loop_
_audit_author_name
_audit_author_address
'Jianmin Jiao'
;Nanjing University
China
;
_audit_update_record             
;
2023-03-27 deposited with the CCDC.	2023-09-25 downloaded from the CCDC.
;
_audit_creation_date             2023-01-14
_audit_creation_method           
;
Olex2 1.3
(compiled 2020.02.04 svn.rd84adfe8 for OlexSys, GUI svn.r6032)
;
_shelx_SHELXL_version_number     2014/7
_chemical_name_common            ?
_chemical_name_systematic        ?
_chemical_formula_moiety         'C45 H39 O9 P3, C6 H10 O2'
_chemical_formula_sum            'C51 H49 O11 P3'
_chemical_formula_weight         930.81
_chemical_melting_point          ?
loop_
_atom_type_symbol
_atom_type_description
_atom_type_scat_dispersion_real
_atom_type_scat_dispersion_imag
_atom_type_scat_source
C C 0.0033 0.0016 'International Tables Vol C Tables 4.2.6.8 and 6.1.1.4'
H H 0.0000 0.0000 'International Tables Vol C Tables 4.2.6.8 and 6.1.1.4'
O O 0.0106 0.0060 'International Tables Vol C Tables 4.2.6.8 and 6.1.1.4'
P P 0.1023 0.0942 'International Tables Vol C Tables 4.2.6.8 and 6.1.1.4'

_shelx_space_group_comment       
;
The symmetry employed for this shelxl refinement is uniquely defined
by the following loop, which should always be used as a source of
symmetry information in preference to the above space-group names.
They are only intended as comments.
;
_space_group_crystal_system      triclinic
_space_group_IT_number           2
_space_group_name_H-M_alt        'P -1'
_space_group_name_Hall           '-P 1'
loop_
_space_group_symop_operation_xyz
'x, y, z'
'-x, -y, -z'

_cell_length_a                   9.5934(4)
_cell_length_b                   16.0924(6)
_cell_length_c                   16.5046(7)
_cell_angle_alpha                61.5030(10)
_cell_angle_beta                 88.680(2)
_cell_angle_gamma                84.590(2)
_cell_volume                     2228.61(16)
_cell_formula_units_Z            2
_cell_measurement_reflns_used    9949
_cell_measurement_temperature    193.0
_cell_measurement_theta_max      27.421
_cell_measurement_theta_min      2.462
_shelx_estimated_absorpt_T_max   0.979
_shelx_estimated_absorpt_T_min   0.973
_exptl_absorpt_coefficient_mu    0.198
_exptl_absorpt_correction_T_max  0.7456
_exptl_absorpt_correction_T_min  0.6950
_exptl_absorpt_correction_type   none
_exptl_absorpt_process_details   
;
SADABS-2016/2 (Bruker,2016/2) was used for absorption correction.
wR2(int) was 0.1463 before and 0.0687 after correction.
The Ratio of minimum to maximum transmission is 0.9321.
The \l/2 correction factor is Not present.
;
_exptl_absorpt_special_details   ?
_exptl_crystal_colour            ?
_exptl_crystal_density_diffrn    1.387
_exptl_crystal_density_meas      ?
_exptl_crystal_density_method    ?
_exptl_crystal_description       block
_exptl_crystal_F_000             976
_exptl_crystal_size_max          0.14
_exptl_crystal_size_mid          0.12
_exptl_crystal_size_min          0.11
_exptl_transmission_factor_max   ?
_exptl_transmission_factor_min   ?
_diffrn_reflns_av_R_equivalents  0.0909
_diffrn_reflns_av_unetI/netI     0.0408
_diffrn_reflns_Laue_measured_fraction_full 0.999
_diffrn_reflns_Laue_measured_fraction_max 0.997
_diffrn_reflns_limit_h_max       12
_diffrn_reflns_limit_h_min       -12
_diffrn_reflns_limit_k_max       20
_diffrn_reflns_limit_k_min       -20
_diffrn_reflns_limit_l_max       21
_diffrn_reflns_limit_l_min       -21
_diffrn_reflns_number            85118
_diffrn_reflns_point_group_measured_fraction_full 0.999
_diffrn_reflns_point_group_measured_fraction_max 0.997
_diffrn_reflns_theta_full        25.242
_diffrn_reflns_theta_max         27.514
_diffrn_reflns_theta_min         2.133
_diffrn_ambient_temperature      193.0
_diffrn_detector_area_resol_mean ?
_diffrn_measured_fraction_theta_full 0.999
_diffrn_measured_fraction_theta_max 0.997
_diffrn_measurement_device_type  'CCD area detector'
_diffrn_measurement_method       'phi and omega scans'
_diffrn_radiation_monochromator  graphite
_diffrn_radiation_type           MoK\a
_diffrn_radiation_wavelength     0.71073
_diffrn_source                   ?
_diffrn_source_current           1.4
_diffrn_source_power             0.07
_diffrn_source_voltage           50.0
_reflns_Friedel_coverage         0.000
_reflns_Friedel_fraction_full    .
_reflns_Friedel_fraction_max     .
_reflns_number_gt                7982
_reflns_number_total             10236
_reflns_special_details          
;
 Reflections were merged by SHELXL according to the crystal
 class for the calculation of statistics and refinement.
 
 _reflns_Friedel_fraction is defined as the number of unique
 Friedel pairs measured divided by the number that would be
 possible theoretically, ignoring centric projections and
 systematic absences.
;
_reflns_threshold_expression     'I > 2\s(I)'
_computing_cell_refinement       'SAINT V8.40B (?, 2016)'
_computing_data_collection       ?
_computing_data_reduction        'SAINT V8.40B (?, 2016)'
_computing_molecular_graphics    'Olex2 1.3 (Dolomanov et al., 2009)'
_computing_publication_material  'Olex2 1.3 (Dolomanov et al., 2009)'
_computing_structure_refinement  'SHELXL 2014/7 (Sheldrick, 2015)'
_computing_structure_solution    'olex2.solve 1.3 (Bourhis et al., 2015)'
_refine_diff_density_max         1.297
_refine_diff_density_min         -0.888
_refine_diff_density_rms         0.082
_refine_ls_extinction_coef       .
_refine_ls_extinction_method     none
_refine_ls_goodness_of_fit_ref   1.057
_refine_ls_hydrogen_treatment    constr
_refine_ls_matrix_type           full
_refine_ls_number_parameters     594
_refine_ls_number_reflns         10236
_refine_ls_number_restraints     1
_refine_ls_R_factor_all          0.0751
_refine_ls_R_factor_gt           0.0591
_refine_ls_restrained_S_all      1.066
_refine_ls_shift/su_max          0.001
_refine_ls_shift/su_mean         0.000
_refine_ls_structure_factor_coef Fsqd
_refine_ls_weighting_details     
'w=1/[\s^2^(Fo^2^)+(0.1036P)^2^+1.9331P] where P=(Fo^2^+2Fc^2^)/3'
_refine_ls_weighting_scheme      calc
_refine_ls_wR_factor_gt          0.1725
_refine_ls_wR_factor_ref         0.1875
_refine_special_details          ?
_olex2_refinement_description    
;
1. Fixed Uiso
 At 1.2 times of:
  All C(H) groups, All C(H,H) groups
 At 1.5 times of:
  All C(H,H,H) groups
2. Restrained distances
 C01S-C01O
 1.5 with sigma of 0.01
3.a Secondary CH2 refined with riding coordinates:
 C00O(H00A,H00B), C00T(H00C,H00D), C00U(H00E,H00F), C01R(H3,HD), C01T(H4,HE)
3.b Aromatic/amide H refined with riding coordinates:
 C012(H012), C014(H014), C015(H015), C016(H016), C018(H018), C019(H019),
 C01B(H01J), C01D(H01N), C01E(H01O), C01G(H01S), C01H(H01T), C01I(H01U),
 C01L(H01V), C01N(H01Z), C01Q(H01)
3.c Idealised Me refined as rotating group:
 C013(H01A,H01B,H01C), C017(H01D,H01E,H01F), C01A(H01G,H01H,H01I), C01C(H01K,
 H01L,H01M), C01F(H01P,H01Q,H01R), C01M(H01W,H01X,H01Y), C01O(H1,H,HA), C01P(H2,
 HB,HC)
;
_atom_sites_solution_hydrogens   geom
_atom_sites_solution_primary     iterative
_atom_sites_solution_secondary   ?
loop_
_atom_site_label
_atom_site_type_symbol
_atom_site_fract_x
_atom_site_fract_y
_atom_site_fract_z
_atom_site_U_iso_or_equiv
_atom_site_adp_type
_atom_site_occupancy
_atom_site_site_symmetry_order
_atom_site_calc_flag
_atom_site_refinement_flags_posn
_atom_site_refinement_flags_adp
_atom_site_refinement_flags_occupancy
_atom_site_disorder_assembly
_atom_site_disorder_group
P001 P 0.33014(6) 0.23775(4) 0.57734(4) 0.02620(16) Uani 1 1 d . . . . .
P002 P 0.18476(7) 0.73985(4) 0.22013(5) 0.02831(16) Uani 1 1 d . . . . .
P003 P 0.31527(7) 0.35162(5) 0.09715(4) 0.02936(16) Uani 1 1 d . . . . .
O004 O 0.44784(18) 0.19824(12) 0.53195(12) 0.0287(4) Uani 1 1 d . . . . .
O005 O 0.39382(19) 0.32616(12) 0.57497(12) 0.0292(4) Uani 1 1 d . . . . .
O006 O 0.28592(18) 0.69800(11) 0.30832(12) 0.0301(4) Uani 1 1 d . . . . .
O007 O 0.43845(19) 0.28505(13) 0.16721(12) 0.0316(4) Uani 1 1 d . . . . .
O008 O 0.37309(19) 0.45304(13) 0.04682(12) 0.0314(4) Uani 1 1 d . . . . .
O009 O 0.19100(19) 0.25807(13) 0.53472(13) 0.0352(4) Uani 1 1 d . . . . .
O00A O 0.28097(19) 0.73884(12) 0.14105(13) 0.0329(4) Uani 1 1 d . . . . .
O00B O 0.05716(19) 0.69249(13) 0.23405(13) 0.0345(4) Uani 1 1 d . . . . .
O00C O 0.1796(2) 0.35101(15) 0.13957(13) 0.0381(4) Uani 1 1 d . . . . .
O00D O -0.1463(3) 0.42893(18) 0.2743(2) 0.0666(8) Uani 1 1 d . . . . .
C00E C 0.4782(2) 0.33571(16) 0.28010(17) 0.0257(5) Uani 1 1 d . . . . .
C00F C 0.3581(3) 0.41838(16) 0.50160(16) 0.0259(5) Uani 1 1 d . . . . .
C00G C 0.4175(2) 0.51057(17) 0.15443(17) 0.0266(5) Uani 1 1 d . . . . .
C00H C 0.3986(2) 0.54197(16) 0.35001(17) 0.0256(5) Uani 1 1 d . . . . .
C00I C 0.4812(2) 0.31347(16) 0.37343(17) 0.0249(5) Uani 1 1 d . . . . .
C00J C 0.3039(3) 0.59969(16) 0.37111(17) 0.0278(5) Uani 1 1 d . . . . .
C00K C 0.4275(2) 0.44675(16) 0.41869(17) 0.0251(5) Uani 1 1 d . . . . .
C00L C 0.2589(3) 0.47513(17) 0.52054(17) 0.0285(5) Uani 1 1 d . . . . .
C00M C 0.1651(3) 0.86378(17) 0.1875(2) 0.0329(6) Uani 1 1 d . . . . .
C00N C 0.3930(2) 0.58349(16) 0.17891(17) 0.0274(5) Uani 1 1 d . . . . .
C00O C 0.5363(2) 0.37751(16) 0.40761(17) 0.0265(5) Uani 1 1 d . . . . .
H00A H 0.6072 0.4146 0.3640 0.032 Uiso 1 1 calc R U . . .
H00B H 0.5847 0.3366 0.4680 0.032 Uiso 1 1 calc R U . . .
C00P C 0.3457(3) 0.15029(16) 0.69546(17) 0.0275(5) Uani 1 1 d . . . . .
C00Q C 0.3430(3) 0.52026(17) 0.07827(17) 0.0286(5) Uani 1 1 d . . . . .
C00R C 0.2311(3) 0.56973(17) 0.45291(18) 0.0282(5) Uani 1 1 d . . . . .
C00S C 0.4384(3) 0.22584(17) 0.43706(17) 0.0272(5) Uani 1 1 d . . . . .
C00T C 0.4711(3) 0.58436(17) 0.25786(17) 0.0284(5) Uani 1 1 d . . . . .
H00C H 0.5645 0.5490 0.2661 0.034 Uiso 1 1 calc R U . . .
H00D H 0.4861 0.6509 0.2400 0.034 Uiso 1 1 calc R U . . .
C00U C 0.5286(2) 0.42680(17) 0.20252(17) 0.0278(5) Uani 1 1 d . . . . .
H00E H 0.6028 0.4470 0.2282 0.033 Uiso 1 1 calc R U . . .
H00F H 0.5721 0.4118 0.1554 0.033 Uiso 1 1 calc R U . . .
C00V C 0.4339(3) 0.26772(18) 0.25961(17) 0.0291(5) Uani 1 1 d . . . . .
C00W C 0.2222(3) 0.66822(18) 0.04957(18) 0.0336(6) Uani 1 1 d . . . . .
C00X C 0.2449(3) 0.59633(19) 0.02533(18) 0.0332(6) Uani 1 1 d . . . . .
C00Y C 0.2975(3) 0.65972(17) 0.12453(18) 0.0294(5) Uani 1 1 d . . . . .
C00Z C 0.3901(3) 0.15946(18) 0.41583(18) 0.0321(5) Uani 1 1 d . . . . .
C010 C 0.3205(3) 0.31392(19) 0.01165(17) 0.0312(5) Uani 1 1 d . . . . .
C011 C 0.3895(3) 0.18093(18) 0.32337(19) 0.0335(6) Uani 1 1 d . . . . .
C012 C 0.4152(3) 0.2410(2) 0.0156(2) 0.0385(6) Uani 1 1 d . . . . .
H012 H 0.4864 0.2127 0.0624 0.046 Uiso 1 1 calc R U . . .
C013 C 0.1876(3) 0.43619(19) 0.61197(19) 0.0370(6) Uani 1 1 d . . . . .
H01A H 0.1992 0.4769 0.6400 0.055 Uiso 1 1 calc R U . . .
H01B H 0.2296 0.3717 0.6529 0.055 Uiso 1 1 calc R U . . .
H01C H 0.0876 0.4346 0.6025 0.055 Uiso 1 1 calc R U . . .
C014 C 0.3018(4) 0.2501(2) -0.11674(19) 0.0418(7) Uani 1 1 d . . . . .
H014 H 0.2945 0.2274 -0.1600 0.050 Uiso 1 1 calc R U . . .
C015 C 0.1479(3) 0.89230(19) 0.2543(2) 0.0385(6) Uani 1 1 d . . . . .
H015 H 0.1493 0.8461 0.3176 0.046 Uiso 1 1 calc R U . . .
C016 C 0.1598(3) 0.93204(19) 0.0944(2) 0.0401(6) Uani 1 1 d . . . . .
H016 H 0.1686 0.9130 0.0480 0.048 Uiso 1 1 calc R U . . .
C017 C 0.1284(3) 0.6380(2) 0.4670(2) 0.0377(6) Uani 1 1 d . . . . .
H01D H 0.1794 0.6814 0.4786 0.057 Uiso 1 1 calc R U . . .
H01E H 0.0704 0.6025 0.5200 0.057 Uiso 1 1 calc R U . . .
H01F H 0.0684 0.6746 0.4116 0.057 Uiso 1 1 calc R U . . .
C018 C 0.1415(3) 1.0280(2) 0.0701(2) 0.0474(8) Uani 1 1 d . . . . .
H018 H 0.1388 1.0747 0.0069 0.057 Uiso 1 1 calc R U . . .
C019 C 0.4052(4) 0.2098(2) -0.0491(2) 0.0442(7) Uani 1 1 d . . . . .
H019 H 0.4703 0.1603 -0.0466 0.053 Uiso 1 1 calc R U . . .
C01A C 0.1693(3) 0.5998(2) -0.0552(2) 0.0464(7) Uani 1 1 d . . . . .
H01G H 0.2104 0.5486 -0.0669 0.070 Uiso 1 1 calc R U . . .
H01H H 0.1781 0.6612 -0.1100 0.070 Uiso 1 1 calc R U . . .
H01I H 0.0700 0.5920 -0.0412 0.070 Uiso 1 1 calc R U . . .
C01B C 0.4725(3) 0.1187(2) 0.7428(2) 0.0475(8) Uani 1 1 d . . . . .
H01J H 0.5552 0.1457 0.7131 0.057 Uiso 1 1 calc R U . . .
C01C C 0.3379(4) 0.0692(2) 0.4919(2) 0.0446(7) Uani 1 1 d . . . . .
H01K H 0.2421 0.0831 0.5070 0.067 Uiso 1 1 calc R U . . .
H01L H 0.3990 0.0449 0.5468 0.067 Uiso 1 1 calc R U . . .
H01M H 0.3389 0.0215 0.4710 0.067 Uiso 1 1 calc R U . . .
C01D C 0.2174(3) 0.3556(2) -0.0584(2) 0.0430(7) Uani 1 1 d . . . . .
H01N H 0.1534 0.4062 -0.0623 0.052 Uiso 1 1 calc R U . . .
C01E C 0.1286(3) 0.9885(2) 0.2289(3) 0.0476(8) Uani 1 1 d . . . . .
H01O H 0.1164 1.0079 0.2749 0.057 Uiso 1 1 calc R U . . .
C01F C 0.1226(3) 0.7557(2) -0.0055(2) 0.0449(7) Uani 1 1 d . . . . .
H01P H 0.1763 0.8094 -0.0440 0.067 Uiso 1 1 calc R U . . .
H01Q H 0.0656 0.7706 0.0368 0.067 Uiso 1 1 calc R U . . .
H01R H 0.0615 0.7438 -0.0448 0.067 Uiso 1 1 calc R U . . .
C01G C 0.1274(3) 1.0554(2) 0.1370(3) 0.0504(9) Uani 1 1 d . . . . .
H01S H 0.1167 1.1210 0.1200 0.060 Uiso 1 1 calc R U . . .
C01H C 0.2083(3) 0.3236(2) -0.1219(2) 0.0462(7) Uani 1 1 d . . . . .
H01T H 0.1378 0.3519 -0.1693 0.055 Uiso 1 1 calc R U . . .
C01I C 0.3615(3) 0.0089(2) 0.8766(2) 0.0477(8) Uani 1 1 d . . . . .
H01U H 0.3676 -0.0415 0.9383 0.057 Uiso 1 1 calc R U . . .
C01J C -0.0289(3) 0.3962(2) 0.2920(2) 0.0432(7) Uani 1 1 d . . . . .
O01K O -0.0219(4) 0.0783(2) 0.3859(3) 0.0957(11) Uani 1 1 d . . . . .
C01L C 0.4793(3) 0.0478(2) 0.8335(2) 0.0507(8) Uani 1 1 d . . . . .
H01V H 0.5669 0.0262 0.8660 0.061 Uiso 1 1 calc R U . . .
C01M C 0.3410(4) 0.1140(2) 0.2922(2) 0.0509(8) Uani 1 1 d . . . . .
H01W H 0.3489 0.0492 0.3440 0.076 Uiso 1 1 calc R U . . .
H01X H 0.3994 0.1160 0.2419 0.076 Uiso 1 1 calc R U . . .
H01Y H 0.2431 0.1332 0.2705 0.076 Uiso 1 1 calc R U . . .
C01N C 0.2255(3) 0.1132(3) 0.7405(2) 0.0542(9) Uani 1 1 d . . . . .
H01Z H 0.1372 0.1364 0.7089 0.065 Uiso 1 1 calc R U . . .
C01O C -0.0849(5) 0.0975(3) 0.5105(3) 0.0654(10) Uani 1 1 d D . . . .
H1 H -0.0536 0.0295 0.5443 0.098 Uiso 1 1 calc R U . . .
H H -0.1832 0.1078 0.5237 0.098 Uiso 1 1 calc R U . . .
HA H -0.0273 0.1325 0.5298 0.098 Uiso 1 1 calc R U . . .
C01P C 0.0940(3) 0.4477(3) 0.2855(3) 0.0548(9) Uani 1 1 d . . . . .
H2 H 0.0648 0.5158 0.2587 0.082 Uiso 1 1 calc R U . . .
HB H 0.1638 0.4370 0.2463 0.082 Uiso 1 1 calc R U . . .
HC H 0.1350 0.4244 0.3473 0.082 Uiso 1 1 calc R U . . .
C01Q C 0.2332(4) 0.0423(3) 0.8314(2) 0.0646(11) Uani 1 1 d . . . . .
H01 H 0.1505 0.0168 0.8624 0.078 Uiso 1 1 calc R U . . .
C01R C 0.0091(4) 0.2884(3) 0.3439(3) 0.0590(9) Uani 1 1 d . . . . .
H3 H 0.0803 0.2708 0.3091 0.071 Uiso 1 1 calc R U . . .
HD H 0.0511 0.2708 0.4049 0.071 Uiso 1 1 calc R U . . .
C01S C -0.0714(6) 0.1292(3) 0.4177(4) 0.0912(17) Uani 1 1 d D . . . .
C01T C -0.1176(5) 0.2323(3) 0.3579(4) 0.0897(16) Uani 1 1 d . . . . .
H4 H -0.1933 0.2532 0.3877 0.108 Uiso 1 1 calc R U . . .
HE H -0.1537 0.2429 0.2976 0.108 Uiso 1 1 calc R U . . .

loop_
_atom_site_aniso_label
_atom_site_aniso_U_11
_atom_site_aniso_U_22
_atom_site_aniso_U_33
_atom_site_aniso_U_23
_atom_site_aniso_U_13
_atom_site_aniso_U_12
P001 0.0249(3) 0.0228(3) 0.0257(3) -0.0073(2) -0.0064(2) -0.0013(2)
P002 0.0271(3) 0.0193(3) 0.0325(3) -0.0071(2) -0.0039(3) -0.0034(2)
P003 0.0263(3) 0.0323(3) 0.0262(3) -0.0113(3) -0.0001(2) -0.0023(2)
O004 0.0306(9) 0.0252(8) 0.0245(8) -0.0076(7) -0.0047(7) 0.0003(7)
O005 0.0327(9) 0.0221(8) 0.0266(9) -0.0065(7) -0.0079(7) -0.0010(7)
O006 0.0305(9) 0.0180(8) 0.0350(10) -0.0067(7) -0.0062(7) -0.0034(6)
O007 0.0334(10) 0.0323(9) 0.0265(9) -0.0126(7) -0.0030(7) 0.0016(7)
O008 0.0301(9) 0.0321(9) 0.0287(9) -0.0123(8) 0.0018(7) -0.0010(7)
O009 0.0282(9) 0.0364(10) 0.0347(10) -0.0121(8) -0.0102(8) 0.0004(7)
O00A 0.0346(10) 0.0203(8) 0.0350(10) -0.0062(7) 0.0002(8) -0.0029(7)
O00B 0.0310(9) 0.0302(9) 0.0389(10) -0.0126(8) -0.0021(8) -0.0085(7)
O00C 0.0300(10) 0.0482(11) 0.0357(10) -0.0194(9) 0.0045(8) -0.0060(8)
O00D 0.0371(13) 0.0481(14) 0.099(2) -0.0227(14) -0.0161(13) 0.0039(10)
C00E 0.0189(10) 0.0228(11) 0.0294(12) -0.0079(9) -0.0025(9) 0.0010(8)
C00F 0.0267(12) 0.0198(10) 0.0260(12) -0.0062(9) -0.0073(9) -0.0034(9)
C00G 0.0188(11) 0.0257(11) 0.0265(12) -0.0050(9) 0.0025(9) -0.0045(9)
C00H 0.0199(11) 0.0234(11) 0.0310(12) -0.0100(10) -0.0053(9) -0.0060(8)
C00I 0.0178(10) 0.0238(11) 0.0293(12) -0.0100(9) -0.0043(9) 0.0014(8)
C00J 0.0276(12) 0.0190(10) 0.0319(12) -0.0078(9) -0.0095(10) -0.0023(9)
C00K 0.0206(11) 0.0229(11) 0.0302(12) -0.0108(9) -0.0071(9) -0.0025(8)
C00L 0.0282(12) 0.0259(11) 0.0310(13) -0.0125(10) -0.0064(10) -0.0045(9)
C00M 0.0261(12) 0.0210(11) 0.0443(15) -0.0094(11) -0.0054(11) -0.0022(9)
C00N 0.0219(11) 0.0225(11) 0.0283(12) -0.0038(9) 0.0036(9) -0.0062(9)
C00O 0.0204(11) 0.0236(11) 0.0300(12) -0.0082(9) -0.0059(9) -0.0021(8)
C00P 0.0283(12) 0.0225(11) 0.0282(12) -0.0091(9) -0.0040(9) -0.0020(9)
C00Q 0.0260(12) 0.0271(12) 0.0274(12) -0.0087(10) 0.0034(9) -0.0032(9)
C00R 0.0268(12) 0.0251(11) 0.0323(13) -0.0132(10) -0.0077(10) -0.0008(9)
C00S 0.0275(12) 0.0248(11) 0.0256(12) -0.0093(9) -0.0037(9) -0.0002(9)
C00T 0.0221(11) 0.0228(11) 0.0344(13) -0.0081(10) -0.0010(9) -0.0065(9)
C00U 0.0205(11) 0.0275(12) 0.0299(12) -0.0092(10) 0.0013(9) -0.0025(9)
C00V 0.0269(12) 0.0298(12) 0.0277(12) -0.0117(10) -0.0036(9) 0.0003(9)
C00W 0.0291(13) 0.0287(12) 0.0292(13) -0.0034(10) -0.0002(10) 0.0019(10)
C00X 0.0290(13) 0.0335(13) 0.0275(12) -0.0072(10) -0.0004(10) -0.0012(10)
C00Y 0.0265(12) 0.0232(11) 0.0307(13) -0.0065(10) 0.0039(10) -0.0042(9)
C00Z 0.0370(14) 0.0239(11) 0.0309(13) -0.0090(10) -0.0027(11) -0.0041(10)
C010 0.0307(13) 0.0335(13) 0.0258(12) -0.0108(10) 0.0007(10) -0.0057(10)
C011 0.0388(14) 0.0265(12) 0.0334(13) -0.0125(11) -0.0031(11) -0.0043(10)
C012 0.0424(16) 0.0371(14) 0.0332(14) -0.0148(12) -0.0029(12) -0.0007(12)
C013 0.0442(16) 0.0302(13) 0.0331(14) -0.0122(11) 0.0034(12) -0.0045(11)
C014 0.0593(19) 0.0398(15) 0.0267(13) -0.0143(12) 0.0055(12) -0.0175(13)
C015 0.0367(15) 0.0267(12) 0.0487(16) -0.0149(12) -0.0133(12) -0.0011(11)
C016 0.0383(15) 0.0247(12) 0.0444(16) -0.0060(11) -0.0044(12) -0.0025(11)
C017 0.0386(15) 0.0331(13) 0.0399(15) -0.0173(12) -0.0044(12) 0.0043(11)
C018 0.0413(16) 0.0238(13) 0.0580(19) -0.0038(13) -0.0107(14) -0.0013(11)
C019 0.0581(19) 0.0368(15) 0.0368(15) -0.0174(13) 0.0012(14) -0.0011(13)
C01A 0.0440(17) 0.0501(18) 0.0395(16) -0.0195(14) -0.0139(13) 0.0133(14)
C01B 0.0291(14) 0.0542(18) 0.0332(15) 0.0000(13) -0.0039(11) -0.0022(12)
C01C 0.066(2) 0.0281(13) 0.0347(15) -0.0088(12) 0.0010(14) -0.0153(13)
C01D 0.0405(16) 0.0482(17) 0.0373(15) -0.0191(13) -0.0082(12) 0.0040(13)
C01E 0.0442(17) 0.0341(15) 0.068(2) -0.0270(15) -0.0163(15) 0.0002(12)
C01F 0.0484(17) 0.0361(15) 0.0395(16) -0.0117(13) -0.0122(13) 0.0129(13)
C01G 0.0387(16) 0.0220(13) 0.081(2) -0.0171(14) -0.0186(15) 0.0022(11)
C01H 0.0479(17) 0.0551(18) 0.0316(15) -0.0165(14) -0.0097(13) -0.0074(14)
C01I 0.0484(18) 0.0423(16) 0.0321(15) -0.0017(13) -0.0029(13) -0.0021(13)
C01J 0.0335(15) 0.0547(18) 0.0495(17) -0.0315(15) 0.0042(13) -0.0051(13)
O01K 0.116(3) 0.063(2) 0.097(3) -0.0306(19) 0.014(2) -0.0040(19)
C01L 0.0353(15) 0.0582(19) 0.0334(15) -0.0027(14) -0.0093(12) 0.0039(14)
C01M 0.079(2) 0.0380(16) 0.0386(16) -0.0180(13) -0.0027(16) -0.0195(15)
C01N 0.0314(15) 0.064(2) 0.0401(17) -0.0018(15) -0.0069(12) -0.0121(14)
C01O 0.081(3) 0.047(2) 0.060(2) -0.0193(18) 0.012(2) -0.0065(19)
C01P 0.0375(17) 0.060(2) 0.077(2) -0.040(2) 0.0116(16) -0.0130(15)
C01Q 0.0429(18) 0.075(3) 0.0415(18) 0.0023(17) 0.0011(14) -0.0219(17)
C01R 0.051(2) 0.051(2) 0.065(2) -0.0206(18) 0.0007(17) -0.0024(16)
C01S 0.076(3) 0.056(3) 0.140(5) -0.045(3) -0.001(3) -0.009(2)
C01T 0.073(3) 0.056(2) 0.128(5) -0.033(3) -0.004(3) -0.013(2)

_geom_special_details            
;
 All esds (except the esd in the dihedral angle between two l.s. planes)
 are estimated using the full covariance matrix.  The cell esds are taken
 into account individually in the estimation of esds in distances, angles
 and torsion angles; correlations between esds in cell parameters are only
 used when they are defined by crystal symmetry.  An approximate (isotropic)
 treatment of cell esds is used for estimating esds involving l.s. planes.
;
loop_
_geom_bond_atom_site_label_1
_geom_bond_atom_site_label_2
_geom_bond_distance
_geom_bond_site_symmetry_2
_geom_bond_publ_flag
P001 O004 1.5876(19) . ?
P001 O005 1.5839(18) . ?
P001 O009 1.4577(18) . ?
P001 C00P 1.777(2) . ?
P002 O006 1.5876(18) . ?
P002 O00A 1.587(2) . ?
P002 O00B 1.4587(19) . ?
P002 C00M 1.792(3) . ?
P003 O007 1.5885(18) . ?
P003 O008 1.5866(19) . ?
P003 O00C 1.462(2) . ?
P003 C010 1.780(3) . ?
O004 C00S 1.412(3) . ?
O005 C00F 1.412(3) . ?
O006 C00J 1.414(3) . ?
O007 C00V 1.414(3) . ?
O008 C00Q 1.412(3) . ?
O00A C00Y 1.418(3) . ?
O00D C01J 1.179(4) . ?
C00E C00I 1.406(3) . ?
C00E C00U 1.528(3) . ?
C00E C00V 1.393(4) . ?
C00F C00K 1.394(4) . ?
C00F C00L 1.390(4) . ?
C00G C00N 1.411(4) . ?
C00G C00Q 1.396(4) . ?
C00G C00U 1.526(3) . ?
C00H C00J 1.395(4) . ?
C00H C00K 1.410(3) . ?
C00H C00T 1.521(4) . ?
C00I C00O 1.527(3) . ?
C00I C00S 1.392(3) . ?
C00J C00R 1.394(4) . ?
C00K C00O 1.527(3) . ?
C00L C00R 1.397(3) . ?
C00L C013 1.506(4) . ?
C00M C015 1.383(4) . ?
C00M C016 1.398(4) . ?
C00N C00T 1.524(4) . ?
C00N C00Y 1.387(3) . ?
C00O H00A 0.9900 . ?
C00O H00B 0.9900 . ?
C00P C01B 1.377(4) . ?
C00P C01N 1.381(4) . ?
C00Q C00X 1.396(3) . ?
C00R C017 1.503(4) . ?
C00S C00Z 1.392(4) . ?
C00T H00C 0.9900 . ?
C00T H00D 0.9900 . ?
C00U H00E 0.9900 . ?
C00U H00F 0.9900 . ?
C00V C011 1.389(4) . ?
C00W C00X 1.391(4) . ?
C00W C00Y 1.390(4) . ?
C00W C01F 1.512(4) . ?
C00X C01A 1.504(4) . ?
C00Z C011 1.395(4) . ?
C00Z C01C 1.518(4) . ?
C010 C012 1.390(4) . ?
C010 C01D 1.397(4) . ?
C011 C01M 1.509(4) . ?
C012 H012 0.9500 . ?
C012 C019 1.388(4) . ?
C013 H01A 0.9800 . ?
C013 H01B 0.9800 . ?
C013 H01C 0.9800 . ?
C014 H014 0.9500 . ?
C014 C019 1.375(4) . ?
C014 C01H 1.385(5) . ?
C015 H015 0.9500 . ?
C015 C01E 1.391(4) . ?
C016 H016 0.9500 . ?
C016 C018 1.392(4) . ?
C017 H01D 0.9800 . ?
C017 H01E 0.9800 . ?
C017 H01F 0.9800 . ?
C018 H018 0.9500 . ?
C018 C01G 1.372(5) . ?
C019 H019 0.9500 . ?
C01A H01G 0.9800 . ?
C01A H01H 0.9800 . ?
C01A H01I 0.9800 . ?
C01B H01J 0.9500 . ?
C01B C01L 1.381(4) . ?
C01C H01K 0.9800 . ?
C01C H01L 0.9800 . ?
C01C H01M 0.9800 . ?
C01D H01N 0.9500 . ?
C01D C01H 1.379(4) . ?
C01E H01O 0.9500 . ?
C01E C01G 1.379(5) . ?
C01F H01P 0.9800 . ?
C01F H01Q 0.9800 . ?
C01F H01R 0.9800 . ?
C01G H01S 0.9500 . ?
C01H H01T 0.9500 . ?
C01I H01U 0.9500 . ?
C01I C01L 1.359(5) . ?
C01I C01Q 1.377(5) . ?
C01J C01P 1.477(4) . ?
C01J C01R 1.533(5) . ?
O01K C01S 1.223(6) . ?
C01L H01V 0.9500 . ?
C01M H01W 0.9800 . ?
C01M H01X 0.9800 . ?
C01M H01Y 0.9800 . ?
C01N H01Z 0.9500 . ?
C01N C01Q 1.384(5) . ?
C01O H1 0.9800 . ?
C01O H 0.9800 . ?
C01O HA 0.9800 . ?
C01O C01S 1.371(6) . ?
C01P H2 0.9800 . ?
C01P HB 0.9800 . ?
C01P HC 0.9800 . ?
C01Q H01 0.9500 . ?
C01R H3 0.9900 . ?
C01R HD 0.9900 . ?
C01R C01T 1.531(6) . ?
C01S C01T 1.496(7) . ?
C01T H4 0.9900 . ?
C01T HE 0.9900 . ?

loop_
_geom_angle_atom_site_label_1
_geom_angle_atom_site_label_2
_geom_angle_atom_site_label_3
_geom_angle
_geom_angle_site_symmetry_1
_geom_angle_site_symmetry_3
_geom_angle_publ_flag
O004 P001 C00P 102.19(10) . . ?
O005 P001 O004 103.31(10) . . ?
O005 P001 C00P 103.80(10) . . ?
O009 P001 O004 114.84(11) . . ?
O009 P001 O005 114.98(10) . . ?
O009 P001 C00P 115.99(12) . . ?
O006 P002 C00M 101.67(11) . . ?
O00A P002 O006 104.79(10) . . ?
O00A P002 C00M 101.65(12) . . ?
O00B P002 O006 114.80(10) . . ?
O00B P002 O00A 114.70(11) . . ?
O00B P002 C00M 117.34(12) . . ?
O007 P003 C010 103.19(11) . . ?
O008 P003 O007 104.02(10) . . ?
O008 P003 C010 104.17(11) . . ?
O00C P003 O007 114.59(11) . . ?
O00C P003 O008 113.83(11) . . ?
O00C P003 C010 115.63(12) . . ?
C00S O004 P001 119.93(15) . . ?
C00F O005 P001 120.11(15) . . ?
C00J O006 P002 121.79(15) . . ?
C00V O007 P003 119.07(16) . . ?
C00Q O008 P003 121.62(16) . . ?
C00Y O00A P002 122.12(15) . . ?
C00I C00E C00U 123.4(2) . . ?
C00V C00E C00I 117.1(2) . . ?
C00V C00E C00U 119.4(2) . . ?
C00K C00F O005 118.6(2) . . ?
C00L C00F O005 115.9(2) . . ?
C00L C00F C00K 125.4(2) . . ?
C00N C00G C00U 123.0(2) . . ?
C00Q C00G C00N 117.6(2) . . ?
C00Q C00G C00U 119.2(2) . . ?
C00J C00H C00K 117.2(2) . . ?
C00J C00H C00T 119.6(2) . . ?
C00K C00H C00T 123.1(2) . . ?
C00E C00I C00O 123.4(2) . . ?
C00S C00I C00E 117.1(2) . . ?
C00S C00I C00O 119.4(2) . . ?
C00H C00J O006 118.4(2) . . ?
C00R C00J O006 116.2(2) . . ?
C00R C00J C00H 125.3(2) . . ?
C00F C00K C00H 117.1(2) . . ?
C00F C00K C00O 120.0(2) . . ?
C00H C00K C00O 122.8(2) . . ?
C00F C00L C00R 117.6(2) . . ?
C00F C00L C013 120.8(2) . . ?
C00R C00L C013 121.5(2) . . ?
C015 C00M P002 120.1(2) . . ?
C015 C00M C016 119.6(2) . . ?
C016 C00M P002 120.2(2) . . ?
C00G C00N C00T 123.3(2) . . ?
C00Y C00N C00G 117.2(2) . . ?
C00Y C00N C00T 119.4(2) . . ?
C00I C00O C00K 116.29(19) . . ?
C00I C00O H00A 108.2 . . ?
C00I C00O H00B 108.2 . . ?
C00K C00O H00A 108.2 . . ?
C00K C00O H00B 108.2 . . ?
H00A C00O H00B 107.4 . . ?
C01B C00P P001 122.4(2) . . ?
C01B C00P C01N 119.4(3) . . ?
C01N C00P P001 118.1(2) . . ?
C00G C00Q O008 119.3(2) . . ?
C00G C00Q C00X 124.7(2) . . ?
C00X C00Q O008 115.9(2) . . ?
C00J C00R C00L 117.4(2) . . ?
C00J C00R C017 120.5(2) . . ?
C00L C00R C017 122.0(2) . . ?
C00I C00S O004 118.9(2) . . ?
C00Z C00S O004 115.6(2) . . ?
C00Z C00S C00I 125.5(2) . . ?
C00H C00T C00N 115.36(19) . . ?
C00H C00T H00C 108.4 . . ?
C00H C00T H00D 108.4 . . ?
C00N C00T H00C 108.4 . . ?
C00N C00T H00D 108.4 . . ?
H00C C00T H00D 107.5 . . ?
C00E C00U H00E 108.2 . . ?
C00E C00U H00F 108.2 . . ?
C00G C00U C00E 116.34(19) . . ?
C00G C00U H00E 108.2 . . ?
C00G C00U H00F 108.2 . . ?
H00E C00U H00F 107.4 . . ?
C00E C00V O007 118.6(2) . . ?
C011 C00V O007 115.9(2) . . ?
C011 C00V C00E 125.5(2) . . ?
C00X C00W C01F 121.6(3) . . ?
C00Y C00W C00X 118.3(2) . . ?
C00Y C00W C01F 120.0(3) . . ?
C00Q C00X C01A 120.6(3) . . ?
C00W C00X C00Q 117.3(2) . . ?
C00W C00X C01A 122.1(2) . . ?
C00N C00Y O00A 118.7(2) . . ?
C00N C00Y C00W 124.9(2) . . ?
C00W C00Y O00A 116.2(2) . . ?
C00S C00Z C011 117.3(2) . . ?
C00S C00Z C01C 119.8(2) . . ?
C011 C00Z C01C 122.9(2) . . ?
C012 C010 P003 123.1(2) . . ?
C012 C010 C01D 119.3(3) . . ?
C01D C010 P003 117.5(2) . . ?
C00V C011 C00Z 117.5(2) . . ?
C00V C011 C01M 120.5(3) . . ?
C00Z C011 C01M 122.0(2) . . ?
C010 C012 H012 120.1 . . ?
C019 C012 C010 119.9(3) . . ?
C019 C012 H012 120.1 . . ?
C00L C013 H01A 109.5 . . ?
C00L C013 H01B 109.5 . . ?
C00L C013 H01C 109.5 . . ?
H01A C013 H01B 109.5 . . ?
H01A C013 H01C 109.5 . . ?
H01B C013 H01C 109.5 . . ?
C019 C014 H014 119.9 . . ?
C019 C014 C01H 120.1(3) . . ?
C01H C014 H014 119.9 . . ?
C00M C015 H015 119.9 . . ?
C00M C015 C01E 120.2(3) . . ?
C01E C015 H015 119.9 . . ?
C00M C016 H016 120.2 . . ?
C018 C016 C00M 119.6(3) . . ?
C018 C016 H016 120.2 . . ?
C00R C017 H01D 109.5 . . ?
C00R C017 H01E 109.5 . . ?
C00R C017 H01F 109.5 . . ?
H01D C017 H01E 109.5 . . ?
H01D C017 H01F 109.5 . . ?
H01E C017 H01F 109.5 . . ?
C016 C018 H018 119.9 . . ?
C01G C018 C016 120.2(3) . . ?
C01G C018 H018 119.9 . . ?
C012 C019 H019 119.8 . . ?
C014 C019 C012 120.4(3) . . ?
C014 C019 H019 119.8 . . ?
C00X C01A H01G 109.5 . . ?
C00X C01A H01H 109.5 . . ?
C00X C01A H01I 109.5 . . ?
H01G C01A H01H 109.5 . . ?
H01G C01A H01I 109.5 . . ?
H01H C01A H01I 109.5 . . ?
C00P C01B H01J 120.0 . . ?
C00P C01B C01L 120.0(3) . . ?
C01L C01B H01J 120.0 . . ?
C00Z C01C H01K 109.5 . . ?
C00Z C01C H01L 109.5 . . ?
C00Z C01C H01M 109.5 . . ?
H01K C01C H01L 109.5 . . ?
H01K C01C H01M 109.5 . . ?
H01L C01C H01M 109.5 . . ?
C010 C01D H01N 119.9 . . ?
C01H C01D C010 120.3(3) . . ?
C01H C01D H01N 119.9 . . ?
C015 C01E H01O 120.1 . . ?
C01G C01E C015 119.9(3) . . ?
C01G C01E H01O 120.1 . . ?
C00W C01F H01P 109.5 . . ?
C00W C01F H01Q 109.5 . . ?
C00W C01F H01R 109.5 . . ?
H01P C01F H01Q 109.5 . . ?
H01P C01F H01R 109.5 . . ?
H01Q C01F H01R 109.5 . . ?
C018 C01G C01E 120.5(3) . . ?
C018 C01G H01S 119.7 . . ?
C01E C01G H01S 119.7 . . ?
C014 C01H H01T 120.0 . . ?
C01D C01H C014 120.0(3) . . ?
C01D C01H H01T 120.0 . . ?
C01L C01I H01U 119.9 . . ?
C01L C01I C01Q 120.3(3) . . ?
C01Q C01I H01U 119.9 . . ?
O00D C01J C01P 126.6(3) . . ?
O00D C01J C01R 121.3(3) . . ?
C01P C01J C01R 111.0(3) . . ?
C01B C01L H01V 119.8 . . ?
C01I C01L C01B 120.4(3) . . ?
C01I C01L H01V 119.8 . . ?
C011 C01M H01W 109.5 . . ?
C011 C01M H01X 109.5 . . ?
C011 C01M H01Y 109.5 . . ?
H01W C01M H01X 109.5 . . ?
H01W C01M H01Y 109.5 . . ?
H01X C01M H01Y 109.5 . . ?
C00P C01N H01Z 119.9 . . ?
C00P C01N C01Q 120.2(3) . . ?
C01Q C01N H01Z 119.9 . . ?
H1 C01O H 109.5 . . ?
H1 C01O HA 109.5 . . ?
H C01O HA 109.5 . . ?
C01S C01O H1 109.5 . . ?
C01S C01O H 109.5 . . ?
C01S C01O HA 109.5 . . ?
C01J C01P H2 109.5 . . ?
C01J C01P HB 109.5 . . ?
C01J C01P HC 109.5 . . ?
H2 C01P HB 109.5 . . ?
H2 C01P HC 109.5 . . ?
HB C01P HC 109.5 . . ?
C01I C01Q C01N 119.6(3) . . ?
C01I C01Q H01 120.2 . . ?
C01N C01Q H01 120.2 . . ?
C01J C01R H3 109.0 . . ?
C01J C01R HD 109.0 . . ?
H3 C01R HD 107.8 . . ?
C01T C01R C01J 112.7(3) . . ?
C01T C01R H3 109.0 . . ?
C01T C01R HD 109.0 . . ?
O01K C01S C01O 122.9(5) . . ?
O01K C01S C01T 122.3(6) . . ?
C01O C01S C01T 114.8(5) . . ?
C01R C01T H4 110.1 . . ?
C01R C01T HE 110.1 . . ?
C01S C01T C01R 108.0(4) . . ?
C01S C01T H4 110.1 . . ?
C01S C01T HE 110.1 . . ?
H4 C01T HE 108.4 . . ?

loop_
_geom_torsion_atom_site_label_1
_geom_torsion_atom_site_label_2
_geom_torsion_atom_site_label_3
_geom_torsion_atom_site_label_4
_geom_torsion
_geom_torsion_site_symmetry_1
_geom_torsion_site_symmetry_2
_geom_torsion_site_symmetry_3
_geom_torsion_site_symmetry_4
_geom_torsion_publ_flag
P001 O004 C00S C00I 80.6(3) . . . . ?
P001 O004 C00S C00Z -101.5(2) . . . . ?
P001 O005 C00F C00K -81.0(2) . . . . ?
P001 O005 C00F C00L 101.7(2) . . . . ?
P001 C00P C01B C01L -177.4(3) . . . . ?
P001 C00P C01N C01Q 177.4(3) . . . . ?
P002 O006 C00J C00H 82.8(2) . . . . ?
P002 O006 C00J C00R -101.5(2) . . . . ?
P002 O00A C00Y C00N -82.0(3) . . . . ?
P002 O00A C00Y C00W 102.4(2) . . . . ?
P002 C00M C015 C01E -178.2(2) . . . . ?
P002 C00M C016 C018 178.7(2) . . . . ?
P003 O007 C00V C00E -81.1(3) . . . . ?
P003 O007 C00V C011 101.2(2) . . . . ?
P003 O008 C00Q C00G 78.6(3) . . . . ?
P003 O008 C00Q C00X -105.6(2) . . . . ?
P003 C010 C012 C019 174.3(2) . . . . ?
P003 C010 C01D C01H -174.3(3) . . . . ?
O004 P001 O005 C00F 95.31(19) . . . . ?
O004 P001 C00P C01B 49.4(3) . . . . ?
O004 P001 C00P C01N -130.6(3) . . . . ?
O004 C00S C00Z C011 -175.2(2) . . . . ?
O004 C00S C00Z C01C 6.2(4) . . . . ?
O005 P001 O004 C00S -95.64(18) . . . . ?
O005 P001 C00P C01B -57.8(3) . . . . ?
O005 P001 C00P C01N 122.2(3) . . . . ?
O005 C00F C00K C00H -174.29(19) . . . . ?
O005 C00F C00K C00O 1.9(3) . . . . ?
O005 C00F C00L C00R 173.7(2) . . . . ?
O005 C00F C00L C013 -4.5(3) . . . . ?
O006 P002 O00A C00Y 90.11(19) . . . . ?
O006 P002 C00M C015 -41.5(2) . . . . ?
O006 P002 C00M C016 141.8(2) . . . . ?
O006 C00J C00R C00L -173.0(2) . . . . ?
O006 C00J C00R C017 6.3(3) . . . . ?
O007 P003 O008 C00Q -93.94(19) . . . . ?
O007 P003 C010 C012 0.9(3) . . . . ?
O007 P003 C010 C01D 176.1(2) . . . . ?
O007 C00V C011 C00Z 177.0(2) . . . . ?
O007 C00V C011 C01M -3.8(4) . . . . ?
O008 P003 O007 C00V 95.58(19) . . . . ?
O008 P003 C010 C012 109.3(2) . . . . ?
O008 P003 C010 C01D -75.5(2) . . . . ?
O008 C00Q C00X C00W -174.4(2) . . . . ?
O008 C00Q C00X C01A 4.8(4) . . . . ?
O009 P001 O004 C00S 30.4(2) . . . . ?
O009 P001 O005 C00F -30.6(2) . . . . ?
O009 P001 C00P C01B 175.1(2) . . . . ?
O009 P001 C00P C01N -4.9(3) . . . . ?
O00A P002 O006 C00J -90.3(2) . . . . ?
O00A P002 C00M C015 -149.5(2) . . . . ?
O00A P002 C00M C016 33.8(2) . . . . ?
O00B P002 O006 C00J 36.4(2) . . . . ?
O00B P002 O00A C00Y -36.7(2) . . . . ?
O00B P002 C00M C015 84.6(2) . . . . ?
O00B P002 C00M C016 -92.1(2) . . . . ?
O00C P003 O007 C00V -29.3(2) . . . . ?
O00C P003 O008 C00Q 31.5(2) . . . . ?
O00C P003 C010 C012 -125.0(2) . . . . ?
O00C P003 C010 C01D 50.2(3) . . . . ?
O00D C01J C01R C01T 7.1(6) . . . . ?
C00E C00I C00O C00K 94.2(3) . . . . ?
C00E C00I C00S O004 176.2(2) . . . . ?
C00E C00I C00S C00Z -1.5(4) . . . . ?
C00E C00V C011 C00Z -0.5(4) . . . . ?
C00E C00V C011 C01M 178.7(3) . . . . ?
C00F C00K C00O C00I 88.2(3) . . . . ?
C00F C00L C00R C00J 0.7(3) . . . . ?
C00F C00L C00R C017 -178.5(2) . . . . ?
C00G C00N C00T C00H -94.1(3) . . . . ?
C00G C00N C00Y O00A -173.5(2) . . . . ?
C00G C00N C00Y C00W 1.7(4) . . . . ?
C00G C00Q C00X C00W 1.2(4) . . . . ?
C00G C00Q C00X C01A -179.6(3) . . . . ?
C00H C00J C00R C00L 2.4(4) . . . . ?
C00H C00J C00R C017 -178.3(2) . . . . ?
C00H C00K C00O C00I -95.8(3) . . . . ?
C00I C00E C00U C00G -93.0(3) . . . . ?
C00I C00E C00V O007 -175.8(2) . . . . ?
C00I C00E C00V C011 1.6(4) . . . . ?
C00I C00S C00Z C011 2.6(4) . . . . ?
C00I C00S C00Z C01C -176.1(3) . . . . ?
C00J C00H C00K C00F 0.4(3) . . . . ?
C00J C00H C00K C00O -175.7(2) . . . . ?
C00J C00H C00T C00N -88.6(3) . . . . ?
C00K C00F C00L C00R -3.3(4) . . . . ?
C00K C00F C00L C013 178.4(2) . . . . ?
C00K C00H C00J O006 172.28(19) . . . . ?
C00K C00H C00J C00R -3.0(4) . . . . ?
C00K C00H C00T C00N 94.8(3) . . . . ?
C00L C00F C00K C00H 2.7(3) . . . . ?
C00L C00F C00K C00O 179.0(2) . . . . ?
C00M P002 O006 C00J 164.2(2) . . . . ?
C00M P002 O00A C00Y -164.35(19) . . . . ?
C00M C015 C01E C01G -0.3(4) . . . . ?
C00M C016 C018 C01G -0.6(5) . . . . ?
C00N C00G C00Q O008 174.7(2) . . . . ?
C00N C00G C00Q C00X -0.8(4) . . . . ?
C00N C00G C00U C00E 95.9(3) . . . . ?
C00O C00I C00S O004 -0.4(3) . . . . ?
C00O C00I C00S C00Z -178.0(2) . . . . ?
C00P P001 O004 C00S 156.79(18) . . . . ?
C00P P001 O005 C00F -158.34(19) . . . . ?
C00P C01B C01L C01I -0.1(6) . . . . ?
C00P C01N C01Q C01I 0.0(7) . . . . ?
C00Q C00G C00N C00T -177.4(2) . . . . ?
C00Q C00G C00N C00Y -0.6(3) . . . . ?
C00Q C00G C00U C00E -89.0(3) . . . . ?
C00S C00I C00O C00K -89.4(3) . . . . ?
C00S C00Z C011 C00V -1.5(4) . . . . ?
C00S C00Z C011 C01M 179.3(3) . . . . ?
C00T C00H C00J O006 -4.5(3) . . . . ?
C00T C00H C00J C00R -179.8(2) . . . . ?
C00T C00H C00K C00F 177.1(2) . . . . ?
C00T C00H C00K C00O 1.0(3) . . . . ?
C00T C00N C00Y O00A 3.4(3) . . . . ?
C00T C00N C00Y C00W 178.6(2) . . . . ?
C00U C00E C00I C00O -0.5(3) . . . . ?
C00U C00E C00I C00S -176.9(2) . . . . ?
C00U C00E C00V O007 0.6(3) . . . . ?
C00U C00E C00V C011 178.1(2) . . . . ?
C00U C00G C00N C00T -2.2(4) . . . . ?
C00U C00G C00N C00Y 174.5(2) . . . . ?
C00U C00G C00Q O008 -0.7(3) . . . . ?
C00U C00G C00Q C00X -176.1(2) . . . . ?
C00V C00E C00I C00O 175.8(2) . . . . ?
C00V C00E C00I C00S -0.6(3) . . . . ?
C00V C00E C00U C00G 90.8(3) . . . . ?
C00X C00W C00Y O00A 174.1(2) . . . . ?
C00X C00W C00Y C00N -1.2(4) . . . . ?
C00Y C00N C00T C00H 89.2(3) . . . . ?
C00Y C00W C00X C00Q -0.2(4) . . . . ?
C00Y C00W C00X C01A -179.4(3) . . . . ?
C010 P003 O007 C00V -155.90(18) . . . . ?
C010 P003 O008 C00Q 158.27(19) . . . . ?
C010 C012 C019 C014 -0.4(5) . . . . ?
C010 C01D C01H C014 -0.2(5) . . . . ?
C012 C010 C01D C01H 1.1(5) . . . . ?
C013 C00L C00R C00J 178.9(2) . . . . ?
C013 C00L C00R C017 -0.3(4) . . . . ?
C015 C00M C016 C018 1.9(4) . . . . ?
C015 C01E C01G C018 1.7(5) . . . . ?
C016 C00M C015 C01E -1.4(4) . . . . ?
C016 C018 C01G C01E -1.2(5) . . . . ?
C019 C014 C01H C01D -1.0(5) . . . . ?
C01B C00P C01N C01Q -2.5(6) . . . . ?
C01C C00Z C011 C00V 177.1(3) . . . . ?
C01C C00Z C011 C01M -2.1(5) . . . . ?
C01D C010 C012 C019 -0.8(4) . . . . ?
C01F C00W C00X C00Q 177.5(3) . . . . ?
C01F C00W C00X C01A -1.7(4) . . . . ?
C01F C00W C00Y O00A -3.7(4) . . . . ?
C01F C00W C00Y C00N -179.0(3) . . . . ?
C01H C014 C019 C012 1.3(5) . . . . ?
C01J C01R C01T C01S -174.0(4) . . . . ?
O01K C01S C01T C01R -87.8(6) . . . . ?
C01L C01I C01Q C01N 2.5(7) . . . . ?
C01N C00P C01B C01L 2.6(5) . . . . ?
C01O C01S C01T C01R 90.3(6) . . . . ?
C01P C01J C01R C01T 176.1(4) . . . . ?
C01Q C01I C01L C01B -2.5(6) . . . . ?

_shelx_res_file                  
;
    1a.res created by SHELXL-2014/7

TITL 1a_a.res in P-1
REM Old TITL 1A in P-1
REM SHELXT solution in P-1: R1 0.133, Rweak 0.008, Alpha 0.053
REM <I/s> 0.000 for 0 systematic absences, Orientation as input
REM Formula found by SHELXT: C51 O11 P3
CELL 0.71073 9.5934 16.0924 16.5046 61.503 88.68 84.59
ZERR 2 0.0004 0.0006 0.0007 0.001 0.002 0.002
LATT 1
SFAC C H O P
UNIT 102 98 22 6
DFIX 1.5 0.01 C01S C01O

L.S. 30
PLAN  1
SIZE 0.14 0.12 0.11
TEMP -80.15
CONF
BOND
list 4
MORE -1
BOND $H
fmap 2 53
acta
OMIT 1 -4 1
OMIT -1 -1 1
REM <olex2.extras>
REM <HklSrc "%1A.hkl">
REM </olex2.extras>

WGHT    0.103600    1.933100
FVAR       0.44558
P001  4    0.330139    0.237746    0.577340    11.00000    0.02489    0.02283 =
         0.02570   -0.00726   -0.00637   -0.00133
P002  4    0.184756    0.739847    0.220131    11.00000    0.02714    0.01929 =
         0.03248   -0.00711   -0.00386   -0.00337
P003  4    0.315272    0.351620    0.097152    11.00000    0.02630    0.03229 =
         0.02616   -0.01131   -0.00010   -0.00232
O004  3    0.447840    0.198239    0.531951    11.00000    0.03065    0.02525 =
         0.02454   -0.00760   -0.00475    0.00034
O005  3    0.393815    0.326161    0.574973    11.00000    0.03267    0.02209 =
         0.02657   -0.00654   -0.00790   -0.00100
O006  3    0.285924    0.698002    0.308319    11.00000    0.03045    0.01805 =
         0.03501   -0.00671   -0.00624   -0.00337
O007  3    0.438453    0.285050    0.167208    11.00000    0.03343    0.03228 =
         0.02649   -0.01263   -0.00298    0.00158
O008  3    0.373090    0.453041    0.046825    11.00000    0.03014    0.03208 =
         0.02873   -0.01230    0.00182   -0.00100
O009  3    0.190998    0.258071    0.534716    11.00000    0.02823    0.03639 =
         0.03469   -0.01206   -0.01021    0.00037
O00A  3    0.280967    0.738842    0.141050    11.00000    0.03456    0.02033 =
         0.03505   -0.00618    0.00023   -0.00294
O00B  3    0.057161    0.692485    0.234051    11.00000    0.03103    0.03020 =
         0.03894   -0.01261   -0.00214   -0.00848
O00C  3    0.179579    0.351013    0.139572    11.00000    0.02995    0.04822 =
         0.03570   -0.01941    0.00448   -0.00599
O00D  3   -0.146332    0.428934    0.274317    11.00000    0.03711    0.04810 =
         0.09852   -0.02266   -0.01611    0.00385
C00E  1    0.478211    0.335709    0.280095    11.00000    0.01886    0.02279 =
         0.02941   -0.00793   -0.00253    0.00098
C00F  1    0.358067    0.418377    0.501603    11.00000    0.02668    0.01985 =
         0.02604   -0.00623   -0.00730   -0.00343
C00G  1    0.417531    0.510572    0.154431    11.00000    0.01885    0.02572 =
         0.02647   -0.00500    0.00248   -0.00452
C00H  1    0.398587    0.541967    0.350006    11.00000    0.01992    0.02340 =
         0.03100   -0.01001   -0.00527   -0.00597
C00I  1    0.481240    0.313474    0.373426    11.00000    0.01776    0.02383 =
         0.02930   -0.01002   -0.00432    0.00143
C00J  1    0.303875    0.599686    0.371112    11.00000    0.02763    0.01896 =
         0.03189   -0.00783   -0.00949   -0.00228
C00K  1    0.427527    0.446750    0.418687    11.00000    0.02056    0.02289 =
         0.03016   -0.01081   -0.00707   -0.00252
C00L  1    0.258858    0.475130    0.520535    11.00000    0.02822    0.02587 =
         0.03099   -0.01254   -0.00637   -0.00446
C00M  1    0.165064    0.863779    0.187537    11.00000    0.02611    0.02102 =
         0.04434   -0.00944   -0.00540   -0.00225
C00N  1    0.393027    0.583493    0.178914    11.00000    0.02192    0.02247 =
         0.02830   -0.00384    0.00356   -0.00619
C00O  1    0.536328    0.377506    0.407612    11.00000    0.02043    0.02359 =
         0.03004   -0.00823   -0.00589   -0.00211
AFIX  23
H00A  2    0.607178    0.414636    0.364048    11.00000   -1.20000
H00B  2    0.584750    0.336585    0.467997    11.00000   -1.20000
AFIX   0
C00P  1    0.345722    0.150286    0.695458    11.00000    0.02826    0.02249 =
         0.02816   -0.00911   -0.00400   -0.00198
C00Q  1    0.343029    0.520255    0.078271    11.00000    0.02603    0.02712 =
         0.02743   -0.00872    0.00343   -0.00324
C00R  1    0.231076    0.569735    0.452912    11.00000    0.02678    0.02512 =
         0.03229   -0.01320   -0.00772   -0.00084
C00S  1    0.438379    0.225839    0.437060    11.00000    0.02746    0.02484 =
         0.02565   -0.00928   -0.00371   -0.00018
C00T  1    0.471119    0.584361    0.257860    11.00000    0.02210    0.02282 =
         0.03443   -0.00813   -0.00100   -0.00647
AFIX  23
H00C  2    0.564454    0.548971    0.266104    11.00000   -1.20000
H00D  2    0.486130    0.650903    0.239984    11.00000   -1.20000
AFIX   0
C00U  1    0.528614    0.426802    0.202519    11.00000    0.02047    0.02747 =
         0.02987   -0.00918    0.00135   -0.00249
AFIX  23
H00E  2    0.602752    0.447012    0.228188    11.00000   -1.20000
H00F  2    0.572062    0.411837    0.155443    11.00000   -1.20000
AFIX   0
C00V  1    0.433928    0.267721    0.259610    11.00000    0.02686    0.02980 =
         0.02774   -0.01167   -0.00360    0.00029
C00W  1    0.222210    0.668220    0.049570    11.00000    0.02914    0.02867 =
         0.02923   -0.00340   -0.00016    0.00189
C00X  1    0.244946    0.596328    0.025334    11.00000    0.02900    0.03348 =
         0.02753   -0.00723   -0.00036   -0.00117
C00Y  1    0.297531    0.659720    0.124533    11.00000    0.02655    0.02324 =
         0.03069   -0.00650    0.00389   -0.00419
C00Z  1    0.390081    0.159462    0.415828    11.00000    0.03700    0.02390 =
         0.03089   -0.00903   -0.00268   -0.00414
C010  1    0.320530    0.313924    0.011653    11.00000    0.03070    0.03350 =
         0.02585   -0.01078    0.00071   -0.00572
C011  1    0.389498    0.180932    0.323368    11.00000    0.03883    0.02654 =
         0.03344   -0.01245   -0.00310   -0.00429
C012  1    0.415151    0.241042    0.015568    11.00000    0.04237    0.03710 =
         0.03317   -0.01483   -0.00288   -0.00074
AFIX  43
H012  2    0.486448    0.212693    0.062404    11.00000   -1.20000
AFIX   0
C013  1    0.187612    0.436188    0.611968    11.00000    0.04415    0.03016 =
         0.03307   -0.01216    0.00338   -0.00453
AFIX 137
H01A  2    0.199238    0.476902    0.639970    11.00000   -1.50000
H01B  2    0.229615    0.371706    0.652915    11.00000   -1.50000
H01C  2    0.087619    0.434616    0.602517    11.00000   -1.50000
AFIX   0
C014  1    0.301791    0.250056   -0.116736    11.00000    0.05930    0.03984 =
         0.02671   -0.01426    0.00546   -0.01750
AFIX  43
H014  2    0.294458    0.227416   -0.159984    11.00000   -1.20000
AFIX   0
C015  1    0.147913    0.892298    0.254299    11.00000    0.03669    0.02674 =
         0.04872   -0.01494   -0.01327   -0.00107
AFIX  43
H015  2    0.149289    0.846123    0.317629    11.00000   -1.20000
AFIX   0
C016  1    0.159768    0.932040    0.094415    11.00000    0.03825    0.02470 =
         0.04441   -0.00596   -0.00443   -0.00252
AFIX  43
H016  2    0.168584    0.913045    0.048018    11.00000   -1.20000
AFIX   0
C017  1    0.128390    0.637976    0.467006    11.00000    0.03855    0.03313 =
         0.03988   -0.01734   -0.00436    0.00431
AFIX 137
H01D  2    0.179424    0.681365    0.478615    11.00000   -1.50000
H01E  2    0.070433    0.602485    0.519962    11.00000   -1.50000
H01F  2    0.068369    0.674565    0.411628    11.00000   -1.50000
AFIX   0
C018  1    0.141500    1.028019    0.070055    11.00000    0.04128    0.02377 =
         0.05802   -0.00384   -0.01072   -0.00130
AFIX  43
H018  2    0.138778    1.074682    0.006866    11.00000   -1.20000
AFIX   0
C019  1    0.405232    0.209787   -0.049088    11.00000    0.05808    0.03680 =
         0.03685   -0.01739    0.00117   -0.00111
AFIX  43
H019  2    0.470313    0.160269   -0.046586    11.00000   -1.20000
AFIX   0
C01A  1    0.169284    0.599840   -0.055229    11.00000    0.04399    0.05013 =
         0.03949   -0.01946   -0.01393    0.01335
AFIX 137
H01G  2    0.210389    0.548566   -0.066909    11.00000   -1.50000
H01H  2    0.178137    0.661201   -0.110032    11.00000   -1.50000
H01I  2    0.070037    0.592041   -0.041228    11.00000   -1.50000
AFIX   0
C01B  1    0.472490    0.118721    0.742827    11.00000    0.02914    0.05424 =
         0.03324   -0.00004   -0.00389   -0.00224
AFIX  43
H01J  2    0.555219    0.145684    0.713126    11.00000   -1.20000
AFIX   0
C01C  1    0.337921    0.069241    0.491905    11.00000    0.06567    0.02813 =
         0.03467   -0.00881    0.00095   -0.01527
AFIX 137
H01K  2    0.242114    0.083101    0.507000    11.00000   -1.50000
H01L  2    0.399019    0.044883    0.546802    11.00000   -1.50000
H01M  2    0.338948    0.021481    0.471038    11.00000   -1.50000
AFIX   0
C01D  1    0.217440    0.355583   -0.058390    11.00000    0.04049    0.04825 =
         0.03730   -0.01911   -0.00821    0.00398
AFIX  43
H01N  2    0.153387    0.406181   -0.062259    11.00000   -1.20000
AFIX   0
C01E  1    0.128643    0.988460    0.228947    11.00000    0.04418    0.03406 =
         0.06797   -0.02703   -0.01632    0.00016
AFIX  43
H01O  2    0.116355    1.007950    0.274870    11.00000   -1.20000
AFIX   0
C01F  1    0.122640    0.755681   -0.005467    11.00000    0.04839    0.03605 =
         0.03946   -0.01167   -0.01222    0.01289
AFIX 137
H01P  2    0.176326    0.809356   -0.044001    11.00000   -1.50000
H01Q  2    0.065558    0.770604    0.036753    11.00000   -1.50000
H01R  2    0.061485    0.743786   -0.044833    11.00000   -1.50000
AFIX   0
C01G  1    0.127419    1.055408    0.137041    11.00000    0.03875    0.02202 =
         0.08105   -0.01715   -0.01864    0.00218
AFIX  43
H01S  2    0.116735    1.121047    0.119962    11.00000   -1.20000
AFIX   0
C01H  1    0.208285    0.323554   -0.121933    11.00000    0.04792    0.05509 =
         0.03162   -0.01653   -0.00968   -0.00743
AFIX  43
H01T  2    0.137790    0.351928   -0.169298    11.00000   -1.20000
AFIX   0
C01I  1    0.361466    0.008940    0.876637    11.00000    0.04844    0.04231 =
         0.03207   -0.00166   -0.00290   -0.00213
AFIX  43
H01U  2    0.367647   -0.041485    0.938256    11.00000   -1.20000
AFIX   0

C01J  1   -0.028863    0.396177    0.291978    11.00000    0.03354    0.05472 =
         0.04950   -0.03153    0.00419   -0.00509
O01K  3   -0.021928    0.078326    0.385908    11.00000    0.11595    0.06269 =
         0.09735   -0.03061    0.01430   -0.00395
C01L  1    0.479287    0.047849    0.833533    11.00000    0.03532    0.05824 =
         0.03337   -0.00269   -0.00934    0.00386
AFIX  43
H01V  2    0.566899    0.026153    0.866010    11.00000   -1.20000
AFIX   0
C01M  1    0.340989    0.113972    0.292226    11.00000    0.07894    0.03799 =
         0.03863   -0.01800   -0.00271   -0.01947
AFIX 137
H01W  2    0.348907    0.049206    0.343996    11.00000   -1.50000
H01X  2    0.399422    0.116023    0.241928    11.00000   -1.50000
H01Y  2    0.243125    0.133190    0.270525    11.00000   -1.50000
AFIX   0
C01N  1    0.225482    0.113206    0.740469    11.00000    0.03136    0.06442 =
         0.04012   -0.00178   -0.00685   -0.01211
AFIX  43
H01Z  2    0.137218    0.136441    0.708941    11.00000   -1.20000
AFIX   0

C01O  1   -0.084852    0.097486    0.510463    11.00000    0.08147    0.04699 =
         0.05950   -0.01926    0.01234   -0.00648
AFIX 137
H1    2   -0.053629    0.029540    0.544287    11.00000   -1.50000
H     2   -0.183196    0.107765    0.523661    11.00000   -1.50000
HA    2   -0.027328    0.132452    0.529767    11.00000   -1.50000
AFIX   0
C01P  1    0.094020    0.447680    0.285529    11.00000    0.03754    0.06014 =
         0.07664   -0.03953    0.01158   -0.01303
AFIX 137
H2    2    0.064783    0.515778    0.258704    11.00000   -1.50000
HB    2    0.163779    0.437030    0.246314    11.00000   -1.50000
HC    2    0.135017    0.424399    0.347291    11.00000   -1.50000
AFIX   0

C01Q  1    0.233185    0.042290    0.831382    11.00000    0.04293    0.07542 =
         0.04154    0.00234    0.00108   -0.02191
AFIX  43
H01   2    0.150466    0.016767    0.862388    11.00000   -1.20000
AFIX   0

C01R  1    0.009122    0.288442    0.343950    11.00000    0.05068    0.05148 =
         0.06543   -0.02059    0.00066   -0.00240
AFIX  23
H3    2    0.080341    0.270769    0.309090    11.00000   -1.20000
HD    2    0.051141    0.270762    0.404926    11.00000   -1.20000
AFIX   0
C01S  1   -0.071428    0.129240    0.417680    11.00000    0.07610    0.05592 =
         0.14047   -0.04536   -0.00145   -0.00892
C01T  1   -0.117587    0.232260    0.357877    11.00000    0.07290    0.05571 =
         0.12819   -0.03261   -0.00376   -0.01268
AFIX  23
H4    2   -0.193291    0.253225    0.387735    11.00000   -1.20000
HE    2   -0.153732    0.242947    0.297626    11.00000   -1.20000
AFIX   0
HKLF 4

REM  1a_a.res in P-1
REM R1 =  0.0591 for    7982 Fo > 4sig(Fo)  and  0.0751 for all   10236 data
REM    594 parameters refined using      1 restraints

END

WGHT      0.1051      1.8717

REM Highest difference peak  1.297,  deepest hole -0.888,  1-sigma level  0.082
Q1    1  -0.0385  0.4025  0.2023  11.00000  0.05    1.30
;
_shelx_res_checksum              29069
_olex2_submission_special_instructions 'No special instructions were received'
####################################################################### 
# 
# This file contains crystal structure data downloaded from the 
# Cambridge Structural Database (CSD) hosted by the Cambridge 
# Crystallographic Data Centre (CCDC).
# 
# Full information about CCDC data access policies and citation 
# guidelines are available at http://www.ccdc.cam.ac.uk/access/V1 
# 
# Audit and citation data items may have been added by the CCDC. 
# Please retain this information to preserve the provenance of 
# this file and to allow appropriate attribution of the data. 
# 
#######################################################################

data_1a_sq
_database_code_depnum_ccdc_archive 'CCDC 2251920'
loop_
_audit_author_name
_audit_author_address
'Jianmin Jiao'
;Nanjing University
China
;
_audit_update_record             
;
2023-03-27 deposited with the CCDC.	2023-09-25 downloaded from the CCDC.
;
_audit_creation_date             2022-07-08
_audit_creation_method           
;
Olex2 1.3
(compiled 2020.02.04 svn.rd84adfe8 for OlexSys, GUI svn.r6032)
;
_shelx_SHELXL_version_number     2014/7
_chemical_name_common            ?
_chemical_name_systematic        ?
_chemical_formula_moiety         'C45 H39 O9 P3, 3(C12 H19 N)'
_chemical_formula_sum            'C81 H96 N3 O9 P3'
_chemical_formula_weight         1348.51
_chemical_absolute_configuration ?
_chemical_melting_point          ?
loop_
_atom_type_symbol
_atom_type_description
_atom_type_scat_dispersion_real
_atom_type_scat_dispersion_imag
_atom_type_scat_source
C C 0.0181 0.0091 'International Tables Vol C Tables 4.2.6.8 and 6.1.1.4'
H H 0.0000 0.0000 'International Tables Vol C Tables 4.2.6.8 and 6.1.1.4'
N N 0.0311 0.0180 'International Tables Vol C Tables 4.2.6.8 and 6.1.1.4'
O O 0.0492 0.0322 'International Tables Vol C Tables 4.2.6.8 and 6.1.1.4'
P P 0.2955 0.4335 'International Tables Vol C Tables 4.2.6.8 and 6.1.1.4'

_shelx_space_group_comment       
;
The symmetry employed for this shelxl refinement is uniquely defined
by the following loop, which should always be used as a source of
symmetry information in preference to the above space-group names.
They are only intended as comments.
;
_space_group_crystal_system      cubic
_space_group_IT_number           197
_space_group_name_H-M_alt        'I 2 3'
_space_group_name_Hall           'I 2 2 3'
loop_
_space_group_symop_operation_xyz
'x, y, z'
'-x, -y, z'
'-x, y, -z'
'x, -y, -z'
'z, x, y'
'z, -x, -y'
'-z, -x, y'
'-z, x, -y'
'y, z, x'
'-y, z, -x'
'y, -z, -x'
'-y, -z, x'
'x+1/2, y+1/2, z+1/2'
'-x+1/2, -y+1/2, z+1/2'
'-x+1/2, y+1/2, -z+1/2'
'x+1/2, -y+1/2, -z+1/2'
'z+1/2, x+1/2, y+1/2'
'z+1/2, -x+1/2, -y+1/2'
'-z+1/2, -x+1/2, y+1/2'
'-z+1/2, x+1/2, -y+1/2'
'y+1/2, z+1/2, x+1/2'
'-y+1/2, z+1/2, -x+1/2'
'y+1/2, -z+1/2, -x+1/2'
'-y+1/2, -z+1/2, x+1/2'

_cell_length_a                   26.6062(4)
_cell_length_b                   26.6062(4)
_cell_length_c                   26.6062(4)
_cell_angle_alpha                90
_cell_angle_beta                 90
_cell_angle_gamma                90
_cell_volume                     18834.3(8)
_cell_formula_units_Z            8
_cell_measurement_reflns_used    9513
_cell_measurement_temperature    198.0
_cell_measurement_theta_max      61.93
_cell_measurement_theta_min      2.35
_shelx_estimated_absorpt_T_max   0.911
_shelx_estimated_absorpt_T_min   0.895
_exptl_absorpt_coefficient_mu    0.945
_exptl_absorpt_correction_T_max  0.7531
_exptl_absorpt_correction_T_min  0.6775
_exptl_absorpt_correction_type   none
_exptl_absorpt_process_details   
;
SADABS-2016/2 (Bruker,2016/2) was used for absorption correction.
wR2(int) was 0.0771 before and 0.0643 after correction.
The Ratio of minimum to maximum transmission is 0.8996.
The \l/2 correction factor is Not present.
;
_exptl_absorpt_special_details   ?
_exptl_crystal_colour            ?
_exptl_crystal_density_diffrn    0.951
_exptl_crystal_density_meas      ?
_exptl_crystal_density_method    ?
_exptl_crystal_description       block
_exptl_crystal_F_000             5760
_exptl_crystal_size_max          0.12
_exptl_crystal_size_mid          0.12
_exptl_crystal_size_min          0.1
_exptl_transmission_factor_max   ?
_exptl_transmission_factor_min   ?
_diffrn_reflns_av_R_equivalents  0.0673
_diffrn_reflns_av_unetI/netI     0.0177
_diffrn_reflns_Laue_measured_fraction_full 1.000
_diffrn_reflns_Laue_measured_fraction_max 0.999
_diffrn_reflns_limit_h_max       32
_diffrn_reflns_limit_h_min       -32
_diffrn_reflns_limit_k_max       32
_diffrn_reflns_limit_k_min       -32
_diffrn_reflns_limit_l_max       30
_diffrn_reflns_limit_l_min       -32
_diffrn_reflns_number            137652
_diffrn_reflns_point_group_measured_fraction_full 1.000
_diffrn_reflns_point_group_measured_fraction_max 0.998
_diffrn_reflns_theta_full        67.679
_diffrn_reflns_theta_max         68.699
_diffrn_reflns_theta_min         2.348
_diffrn_ambient_temperature      198.0
_diffrn_detector_area_resol_mean ?
_diffrn_measured_fraction_theta_full 1.000
_diffrn_measured_fraction_theta_max 0.999
_diffrn_measurement_device_type  'Bruker APEX-II CCD'
_diffrn_measurement_method       '\f and \w scans'
_diffrn_radiation_type           CuK\a
_diffrn_radiation_wavelength     1.54178
_diffrn_source                   ?
_diffrn_standards_number         0
_reflns_Friedel_coverage         0.870
_reflns_Friedel_fraction_full    1.000
_reflns_Friedel_fraction_max     0.998
_reflns_number_gt                5682
_reflns_number_total             5819
_reflns_special_details          
;
 Reflections were merged by SHELXL according to the crystal
 class for the calculation of statistics and refinement.
 
 Structure factors included contributions from the .fab file.
 
 _reflns_Friedel_fraction is defined as the number of unique
 Friedel pairs measured divided by the number that would be
 possible theoretically, ignoring centric projections and
 systematic absences.
;
_reflns_threshold_expression     'I > 2\s(I)'
_computing_cell_refinement       'SAINT V8.40B (?, 2016)'
_computing_data_collection       ?
_computing_data_reduction        'SAINT V8.40B (?, 2016)'
_computing_molecular_graphics    'Olex2 1.3 (Dolomanov et al., 2009)'
_computing_publication_material  'Olex2 1.3 (Dolomanov et al., 2009)'
_computing_structure_refinement  'SHELXL 2014/7 (Sheldrick, 2015)'
_computing_structure_solution    ?
_refine_diff_density_max         1.008
_refine_diff_density_min         -0.324
_refine_diff_density_rms         0.085
_refine_ls_abs_structure_details 
;
 Flack x determined using 2557 quotients [(I+)-(I-)]/[(I+)+(I-)]
 (Parsons, Flack and Wagner, Acta Cryst. B69 (2013) 249-259).
;
_refine_ls_abs_structure_Flack   0.019(8)
_refine_ls_extinction_coef       .
_refine_ls_extinction_method     none
_refine_ls_goodness_of_fit_ref   1.043
_refine_ls_hydrogen_treatment    constr
_refine_ls_matrix_type           full
_refine_ls_number_parameters     297
_refine_ls_number_reflns         5819
_refine_ls_number_restraints     15
_refine_ls_R_factor_all          0.0879
_refine_ls_R_factor_gt           0.0866
_refine_ls_restrained_S_all      1.047
_refine_ls_shift/su_max          0.000
_refine_ls_shift/su_mean         0.000
_refine_ls_structure_factor_coef Fsqd
_refine_ls_weighting_details     
'w=1/[\s^2^(Fo^2^)+(0.1861P)^2^+15.9354P] where P=(Fo^2^+2Fc^2^)/3'
_refine_ls_weighting_scheme      calc
_refine_ls_wR_factor_gt          0.2279
_refine_ls_wR_factor_ref         0.2307
_refine_special_details          
;
 Refined as a 2-component twin.
;
_olex2_refinement_description    
;
1. Twinned data refinement
 Scales: 0.794(4)
 0.206(4)
2. Fixed Uiso
 At 1.2 times of:
  All C(H) groups, All C(H,H) groups, All N(H,H) groups
 At 1.5 times of:
  All C(H,H,H) groups
3. Restrained distances
 H00O-O004
 2.4 with sigma of 0.02
 H00N-H00Q
 2.2 with sigma of 0.02
 C00L-C00K
 1.4 with sigma of 0.0001
 C00M-C00L
 1.39 with sigma of 0.0001
 C00N-C00J
 1.36 with sigma of 0.0001
 C00V-C00X
 1.39 with sigma of 0.0001
 C00W-C00R = C6-C00R = C00T-C00Q = C00Y-C00Q
 1.56 with sigma of 0.0001
 C00J-C00O
 1.46 with sigma of 0.0001
 C00U-C00N
 1.47 with sigma of 0.0001
 C00U-C00V
 1.37 with sigma of 0.0001
4. Rigid bond restraints
 C00N, C00J, C00W, C00R
 with sigma for 1-2 distances of 0.004 and sigma for 1-3 distances of 0.004
 C00W, C00R, C00J, C00N
 with sigma for 1-2 distances of 0.001 and sigma for 1-3 distances of 0.001
5.a Rotating group:
 N00B(H00N,H00O)
5.b Ternary CH refined with riding coordinates:
 C00Q(H00Q), C00R(H00R)
5.c Secondary CH2 refined with riding coordinates:
 C00I(H00D,H00F)
5.d Aromatic/amide H refined with riding coordinates:
 C00E(H00E), C00G(H00G), C00K(H00K), C00L(H00L), C00M(H00M), C00U(H00U),
 C00V(H00V), C00X(H00Z)
5.e Idealised Me refined as rotating group:
 C00F(H00A,H00B,H00C), C00P(H00H,H00I,H00J), C00T(H00P,H00S,H00T), C00W(H00W,
 H00X,H00Y), C00Y(H00,H,HA), C6(H6A,H6B,H6C)
;
_atom_sites_solution_hydrogens   mixed
_atom_sites_solution_primary     ?
_atom_sites_solution_secondary   ?
loop_
_atom_site_label
_atom_site_type_symbol
_atom_site_fract_x
_atom_site_fract_y
_atom_site_fract_z
_atom_site_U_iso_or_equiv
_atom_site_adp_type
_atom_site_occupancy
_atom_site_site_symmetry_order
_atom_site_calc_flag
_atom_site_refinement_flags_posn
_atom_site_refinement_flags_adp
_atom_site_refinement_flags_occupancy
_atom_site_disorder_assembly
_atom_site_disorder_group
P001 P 0.65692(6) 0.69517(6) 0.48297(6) 0.0405(4) Uani 1 1 d . . . . .
O002 O 0.66805(16) 0.63874(17) 0.46582(17) 0.0397(9) Uani 1 1 d . . . . .
O003 O 0.69840(19) 0.48231(17) 0.59759(17) 0.0427(10) Uani 1 1 d . . . . .
O004 O 0.68154(18) 0.7088(2) 0.53063(18) 0.0473(11) Uani 1 1 d D . . . .
C005 C 0.6749(2) 0.6011(2) 0.5029(2) 0.0364(12) Uani 1 1 d . . . . .
C007 C 0.7235(3) 0.5870(2) 0.5139(2) 0.0406(13) Uani 1 1 d . . . . .
C008 C 0.6394(2) 0.5385(2) 0.5577(2) 0.0384(13) Uani 1 1 d . . . . .
C009 C 0.7308(2) 0.5475(2) 0.5472(2) 0.0357(12) Uani 1 1 d . . . . .
C00A C 0.6893(2) 0.5243(2) 0.5670(2) 0.0399(12) Uani 1 1 d . . . . .
N00B N 0.7789(3) 0.6871(3) 0.6001(3) 0.073(2) Uani 1 1 d . . . . .
H00N H 0.7641 0.6572 0.6011 0.088 Uiso 1 1 d DR U . . .
H00O H 0.7525 0.7098 0.5925 0.088 Uiso 1 1 d DR U . . .
C00C C 0.6315(2) 0.5787(2) 0.5245(2) 0.0380(12) Uani 1 1 d . . . . .
C00E C 0.6506(3) 0.7291(3) 0.3849(3) 0.0556(18) Uani 1 1 d . . . . .
H00E H 0.6238 0.7059 0.3807 0.067 Uiso 1 1 calc R U . . .
C00F C 0.7668(3) 0.6139(3) 0.4879(3) 0.0484(15) Uani 1 1 d . . . . .
H00A H 0.7544 0.6305 0.4574 0.073 Uiso 1 1 calc R U . . .
H00B H 0.7928 0.5895 0.4788 0.073 Uiso 1 1 calc R U . . .
H00C H 0.7810 0.6391 0.5107 0.073 Uiso 1 1 calc R U . . .
C00G C 0.7136(3) 0.7663(3) 0.4358(3) 0.0551(18) Uani 1 1 d . . . . .
H00G H 0.7298 0.7696 0.4675 0.066 Uiso 1 1 calc R U . . .
C00H C 0.6742(3) 0.7317(2) 0.4307(3) 0.0420(13) Uani 1 1 d . . . . .
C00I C 0.5964(2) 0.5067(2) 0.5800(2) 0.0364(12) Uani 1 1 d . . . . .
H00D H 0.5676 0.5074 0.5565 0.044 Uiso 1 1 calc R U . . .
H00F H 0.6079 0.4714 0.5828 0.044 Uiso 1 1 calc R U . . .
C00J C 0.8310(2) 0.68007(19) 0.60288(15) 0.073(2) Uani 1 1 d D U . . .
C00K C 0.7295(3) 0.7954(3) 0.39668(16) 0.076(3) Uani 1 1 d D . . . .
H00K H 0.7578 0.8168 0.4003 0.091 Uiso 1 1 calc R U . . .
C00L C 0.70342(17) 0.7930(2) 0.35102(17) 0.068(2) Uani 1 1 d D . . . .
H00L H 0.7126 0.8148 0.3243 0.081 Uiso 1 1 calc R U . . .
C00M C 0.66421(18) 0.7591(2) 0.3446(3) 0.063(2) Uani 1 1 d D . . . .
H00M H 0.6472 0.7566 0.3133 0.076 Uiso 1 1 calc R U . . .
C00N C 0.85172(13) 0.6499(2) 0.63854(19) 0.077(2) Uani 1 1 d D U . . .
C00O C 0.8609(3) 0.7049(3) 0.5641(2) 0.104(5) Uani 1 1 d D . . . .
C00P C 0.7829(3) 0.5305(3) 0.5628(3) 0.0481(15) Uani 1 1 d . . . . .
H00H H 0.8032 0.5241 0.5327 0.072 Uiso 1 1 calc R U . . .
H00I H 0.7803 0.4997 0.5827 0.072 Uiso 1 1 calc R U . . .
H00J H 0.7988 0.5569 0.5829 0.072 Uiso 1 1 calc R U . . .
C00Q C 0.8217(3) 0.62254(15) 0.6773(2) 0.079(3) Uani 1 1 d D . . . .
H00Q H 0.7913 0.6110 0.6585 0.095 Uiso 1 1 calc DR U . . .
C00R C 0.8356(4) 0.73709(16) 0.52551(18) 0.096(3) Uani 1 1 d D U . . .
H00R H 0.7992 0.7275 0.5240 0.115 Uiso 1 1 calc R U . . .
C00T C 0.8002(4) 0.6607(2) 0.7163(2) 0.106(5) Uani 1 1 d D . . . .
H00P H 0.7709 0.6460 0.7331 0.160 Uiso 1 1 calc R U . . .
H00S H 0.7901 0.6916 0.6989 0.160 Uiso 1 1 calc R U . . .
H00T H 0.8260 0.6686 0.7413 0.160 Uiso 1 1 calc R U . . .
C00U C 0.90646(12) 0.6426(3) 0.6401(2) 0.108(5) Uani 1 1 d D . . . .
H00U H 0.9222 0.6200 0.6628 0.129 Uiso 1 1 calc R U . . .
C00V C 0.9332(2) 0.6707(2) 0.60621(18) 0.111(5) Uani 1 1 d D . . . .
H00V H 0.9688 0.6707 0.6087 0.133 Uiso 1 1 calc R U . . .
C00W C 0.8592(4) 0.7283(8) 0.47259(19) 0.137(7) Uani 1 1 d D U . . .
H00W H 0.8621 0.6921 0.4663 0.205 Uiso 1 1 calc R U . . .
H00X H 0.8927 0.7436 0.4714 0.205 Uiso 1 1 calc R U . . .
H00Y H 0.8378 0.7436 0.4469 0.205 Uiso 1 1 calc R U . . .
C00X C 0.9111(4) 0.6993(3) 0.5684(2) 0.120(6) Uani 1 1 d D . . . .
H00Z H 0.9323 0.7155 0.5447 0.144 Uiso 1 1 calc R U . . .
C00Y C 0.8455(4) 0.57266(19) 0.6968(5) 0.161(10) Uani 1 1 d D . . . .
H00 H 0.8569 0.5525 0.6682 0.242 Uiso 1 1 calc R U . . .
H H 0.8204 0.5537 0.7160 0.242 Uiso 1 1 calc R U . . .
HA H 0.8742 0.5804 0.7186 0.242 Uiso 1 1 calc R U . . .
C6 C 0.8392(10) 0.79364(17) 0.5406(6) 0.151(9) Uani 1 1 d D . . . .
H6A H 0.8732 0.8010 0.5527 0.227 Uiso 1 1 calc R U . . .
H6B H 0.8149 0.8008 0.5672 0.227 Uiso 1 1 calc R U . . .
H6C H 0.8318 0.8147 0.5112 0.227 Uiso 1 1 calc R U . . .

loop_
_atom_site_aniso_label
_atom_site_aniso_U_11
_atom_site_aniso_U_22
_atom_site_aniso_U_33
_atom_site_aniso_U_23
_atom_site_aniso_U_13
_atom_site_aniso_U_12
P001 0.0392(8) 0.0440(8) 0.0383(8) 0.0041(6) 0.0004(6) -0.0009(6)
O002 0.039(2) 0.040(2) 0.040(2) 0.0137(18) -0.0016(17) 0.0030(17)
O003 0.052(3) 0.040(2) 0.036(2) 0.0036(18) -0.0042(18) 0.0026(19)
O004 0.048(2) 0.057(3) 0.038(2) 0.0016(19) -0.0040(19) -0.008(2)
C005 0.037(3) 0.035(3) 0.037(3) 0.007(2) -0.005(2) -0.002(2)
C007 0.045(3) 0.040(3) 0.036(3) -0.002(2) -0.002(2) 0.005(2)
C008 0.040(3) 0.035(3) 0.041(3) -0.016(2) -0.004(2) 0.005(2)
C009 0.039(3) 0.042(3) 0.026(2) -0.010(2) -0.002(2) 0.007(2)
C00A 0.039(3) 0.039(3) 0.042(3) 0.001(2) 0.001(2) 0.006(2)
N00B 0.073(5) 0.068(5) 0.079(5) -0.004(4) 0.014(4) -0.012(4)
C00C 0.039(3) 0.045(3) 0.030(3) -0.013(2) 0.002(2) -0.011(3)
C00E 0.054(4) 0.070(5) 0.043(4) 0.012(3) 0.000(3) -0.015(4)
C00F 0.043(3) 0.058(4) 0.044(3) 0.005(3) 0.005(3) -0.003(3)
C00G 0.057(4) 0.061(4) 0.047(4) -0.003(3) 0.000(3) -0.013(4)
C00H 0.044(3) 0.038(3) 0.044(3) -0.003(2) 0.002(3) 0.005(3)
C00I 0.038(3) 0.024(2) 0.048(3) -0.002(2) -0.017(3) -0.003(2)
C00J 0.081(6) 0.074(5) 0.064(5) -0.031(4) 0.010(4) -0.026(4)
C00K 0.077(6) 0.055(5) 0.096(7) 0.017(5) 0.016(5) -0.025(4)
C00L 0.080(6) 0.058(5) 0.066(5) 0.006(4) 0.014(4) -0.009(4)
C00M 0.070(5) 0.077(6) 0.044(4) 0.016(4) 0.013(4) 0.011(4)
C00N 0.061(5) 0.099(7) 0.071(5) -0.051(4) -0.006(4) 0.006(5)
C00O 0.062(6) 0.141(12) 0.109(10) -0.041(9) 0.024(6) -0.032(7)
C00P 0.042(3) 0.049(4) 0.053(4) 0.006(3) -0.002(3) 0.001(3)
C00Q 0.083(6) 0.069(6) 0.085(7) 0.012(5) -0.023(5) 0.000(5)
C00R 0.110(10) 0.080(7) 0.098(7) -0.005(6) -0.009(7) -0.016(7)
C00T 0.118(11) 0.118(10) 0.084(8) -0.040(7) 0.010(7) -0.047(9)
C00U 0.083(8) 0.149(14) 0.090(8) -0.027(8) -0.005(7) 0.008(8)
C00V 0.082(8) 0.118(11) 0.134(13) -0.023(10) 0.021(8) 0.013(8)
C00W 0.154(17) 0.168(18) 0.089(8) -0.016(10) -0.016(8) 0.007(13)
C00X 0.100(10) 0.174(17) 0.086(8) 0.006(10) -0.012(8) -0.029(10)
C00Y 0.111(12) 0.128(14) 0.24(3) 0.064(16) -0.078(15) -0.054(11)
C6 0.19(2) 0.088(10) 0.18(2) -0.039(12) -0.026(18) 0.002(12)

_geom_special_details            
;
 All esds (except the esd in the dihedral angle between two l.s. planes)
 are estimated using the full covariance matrix.  The cell esds are taken
 into account individually in the estimation of esds in distances, angles
 and torsion angles; correlations between esds in cell parameters are only
 used when they are defined by crystal symmetry.  An approximate (isotropic)
 treatment of cell esds is used for estimating esds involving l.s. planes.
;
loop_
_geom_bond_atom_site_label_1
_geom_bond_atom_site_label_2
_geom_bond_distance
_geom_bond_site_symmetry_2
_geom_bond_publ_flag
P001 O002 1.597(5) . ?
P001 O003 1.581(5) 5 ?
P001 O004 1.473(5) . ?
P001 C00H 1.757(7) . ?
O002 C005 1.418(7) . ?
O003 P001 1.581(5) 9 ?
O003 C00A 1.403(8) . ?
C005 C007 1.379(9) . ?
C005 C00C 1.419(9) . ?
C007 C009 1.389(9) . ?
C007 C00F 1.523(9) . ?
C008 C00A 1.403(9) . ?
C008 C00C 1.405(10) . ?
C008 C00I 1.539(9) . ?
C009 C00A 1.370(9) . ?
C009 C00P 1.514(9) . ?
N00B H00N 0.8877 . ?
N00B H00O 0.9490 . ?
N00B C00J 1.399(10) . ?
C00C C00I 1.525(9) 5 ?
C00E H00E 0.9500 . ?
C00E C00H 1.372(11) . ?
C00E C00M 1.386(10) . ?
C00F H00A 0.9800 . ?
C00F H00B 0.9800 . ?
C00F H00C 0.9800 . ?
C00G H00G 0.9500 . ?
C00G C00H 1.403(11) . ?
C00G C00K 1.364(10) . ?
C00I C00C 1.525(9) 9 ?
C00I H00D 0.9900 . ?
C00I H00F 0.9900 . ?
C00J C00N 1.36000(15) . ?
C00J C00O 1.46000(15) . ?
C00K H00K 0.9500 . ?
C00K C00L 1.40000(15) . ?
C00L H00L 0.9500 . ?
C00L C00M 1.39000(15) . ?
C00M H00M 0.9500 . ?
C00N C00Q 1.495(8) . ?
C00N C00U 1.47000(16) . ?
C00O C00R 1.498(10) . ?
C00O C00X 1.351(12) . ?
C00P H00H 0.9800 . ?
C00P H00I 0.9800 . ?
C00P H00J 0.9800 . ?
C00Q H00Q 1.0000 . ?
C00Q C00T 1.56000(15) . ?
C00Q C00Y 1.56000(15) . ?
C00R H00R 1.0000 . ?
C00R C00W 1.56000(16) . ?
C00R C6 1.56000(19) . ?
C00T H00P 0.9800 . ?
C00T H00S 0.9800 . ?
C00T H00T 0.9800 . ?
C00U H00U 0.9500 . ?
C00U C00V 1.37000(15) . ?
C00V H00V 0.9500 . ?
C00V C00X 1.39000(15) . ?
C00W H00W 0.9800 . ?
C00W H00X 0.9800 . ?
C00W H00Y 0.9800 . ?
C00X H00Z 0.9500 . ?
C00Y H00 0.9800 . ?
C00Y H 0.9800 . ?
C00Y HA 0.9800 . ?
C6 H6A 0.9800 . ?
C6 H6B 0.9800 . ?
C6 H6C 0.9800 . ?

loop_
_geom_angle_atom_site_label_1
_geom_angle_atom_site_label_2
_geom_angle_atom_site_label_3
_geom_angle
_geom_angle_site_symmetry_1
_geom_angle_site_symmetry_3
_geom_angle_publ_flag
O002 P001 C00H 104.2(3) . . ?
O003 P001 O002 103.5(3) 5 . ?
O003 P001 C00H 102.8(3) 5 . ?
O004 P001 O002 113.3(3) . . ?
O004 P001 O003 116.1(3) . 5 ?
O004 P001 C00H 115.4(3) . . ?
C005 O002 P001 119.2(4) . . ?
C00A O003 P001 124.1(4) . 9 ?
O002 C005 C00C 118.3(5) . . ?
C007 C005 O002 117.4(5) . . ?
C007 C005 C00C 124.3(6) . . ?
C005 C007 C009 118.2(6) . . ?
C005 C007 C00F 119.0(6) . . ?
C009 C007 C00F 122.8(6) . . ?
C00A C008 C00C 117.2(6) . . ?
C00A C008 C00I 119.2(6) . . ?
C00C C008 C00I 123.4(5) . . ?
C007 C009 C00P 121.8(6) . . ?
C00A C009 C007 118.3(6) . . ?
C00A C009 C00P 119.9(6) . . ?
C008 C00A O003 118.6(6) . . ?
C009 C00A O003 116.2(6) . . ?
C009 C00A C008 125.1(6) . . ?
H00N N00B H00O 104.3 . . ?
C00J N00B H00N 108.6 . . ?
C00J N00B H00O 146.0 . . ?
C005 C00C C00I 118.4(5) . 5 ?
C008 C00C C005 117.0(6) . . ?
C008 C00C C00I 124.4(6) . 5 ?
C00H C00E H00E 118.7 . . ?
C00H C00E C00M 122.6(7) . . ?
C00M C00E H00E 118.7 . . ?
C007 C00F H00A 109.5 . . ?
C007 C00F H00B 109.5 . . ?
C007 C00F H00C 109.5 . . ?
H00A C00F H00B 109.5 . . ?
H00A C00F H00C 109.5 . . ?
H00B C00F H00C 109.5 . . ?
C00H C00G H00G 119.0 . . ?
C00K C00G H00G 119.0 . . ?
C00K C00G C00H 122.0(7) . . ?
C00E C00H P001 123.8(6) . . ?
C00E C00H C00G 117.5(7) . . ?
C00G C00H P001 118.8(6) . . ?
C008 C00I H00D 108.8 . . ?
C008 C00I H00F 108.8 . . ?
C00C C00I C008 113.9(4) 9 . ?
C00C C00I H00D 108.8 9 . ?
C00C C00I H00F 108.8 9 . ?
H00D C00I H00F 107.7 . . ?
N00B C00J C00O 116.2(6) . . ?
C00N C00J N00B 121.2(5) . . ?
C00N C00J C00O 122.6(6) . . ?
C00G C00K H00K 120.5 . . ?
C00G C00K C00L 119.0(6) . . ?
C00L C00K H00K 120.5 . . ?
C00K C00L H00L 119.7 . . ?
C00M C00L C00K 120.5(6) . . ?
C00M C00L H00L 119.7 . . ?
C00E C00M C00L 118.3(6) . . ?
C00E C00M H00M 120.8 . . ?
C00L C00M H00M 120.8 . . ?
C00J C00N C00Q 123.5(4) . . ?
C00J C00N C00U 120.0(5) . . ?
C00U C00N C00Q 116.5(4) . . ?
C00J C00O C00R 119.9(6) . . ?
C00X C00O C00J 115.5(6) . . ?
C00X C00O C00R 124.5(5) . . ?
C009 C00P H00H 109.5 . . ?
C009 C00P H00I 109.5 . . ?
C009 C00P H00J 109.5 . . ?
H00H C00P H00I 109.5 . . ?
H00H C00P H00J 109.5 . . ?
H00I C00P H00J 109.5 . . ?
C00N C00Q H00Q 103.6 . . ?
C00N C00Q C00T 109.7(5) . . ?
C00N C00Q C00Y 115.2(6) . . ?
C00T C00Q H00Q 103.6 . . ?
C00Y C00Q H00Q 103.6 . . ?
C00Y C00Q C00T 118.9(7) . . ?
C00O C00R H00R 108.4 . . ?
C00O C00R C00W 110.6(7) . . ?
C00O C00R C6 110.4(8) . . ?
C00W C00R H00R 108.4 . . ?
C00W C00R C6 110.5(11) . . ?
C6 C00R H00R 108.4 . . ?
C00Q C00T H00P 109.5 . . ?
C00Q C00T H00S 109.5 . . ?
C00Q C00T H00T 109.5 . . ?
H00P C00T H00S 109.5 . . ?
H00P C00T H00T 109.5 . . ?
H00S C00T H00T 109.5 . . ?
C00N C00U H00U 122.5 . . ?
C00V C00U C00N 115.0(5) . . ?
C00V C00U H00U 122.5 . . ?
C00U C00V H00V 118.1 . . ?
C00U C00V C00X 123.8(6) . . ?
C00X C00V H00V 118.1 . . ?
C00R C00W H00W 109.5 . . ?
C00R C00W H00X 109.5 . . ?
C00R C00W H00Y 109.5 . . ?
H00W C00W H00X 109.5 . . ?
H00W C00W H00Y 109.5 . . ?
H00X C00W H00Y 109.5 . . ?
C00O C00X C00V 122.6(7) . . ?
C00O C00X H00Z 118.7 . . ?
C00V C00X H00Z 118.7 . . ?
C00Q C00Y H00 109.5 . . ?
C00Q C00Y H 109.5 . . ?
C00Q C00Y HA 109.5 . . ?
H00 C00Y H 109.5 . . ?
H00 C00Y HA 109.5 . . ?
H C00Y HA 109.5 . . ?
C00R C6 H6A 109.5 . . ?
C00R C6 H6B 109.5 . . ?
C00R C6 H6C 109.5 . . ?
H6A C6 H6B 109.5 . . ?
H6A C6 H6C 109.5 . . ?
H6B C6 H6C 109.5 . . ?

loop_
_geom_torsion_atom_site_label_1
_geom_torsion_atom_site_label_2
_geom_torsion_atom_site_label_3
_geom_torsion_atom_site_label_4
_geom_torsion
_geom_torsion_site_symmetry_1
_geom_torsion_site_symmetry_2
_geom_torsion_site_symmetry_3
_geom_torsion_site_symmetry_4
_geom_torsion_publ_flag
P001 O002 C005 C007 -100.9(6) . . . . ?
P001 O002 C005 C00C 82.3(6) . . . . ?
P001 O003 C00A C008 -78.3(7) 9 . . . ?
P001 O003 C00A C009 103.7(6) 9 . . . ?
O002 P001 C00H C00E 64.1(7) . . . . ?
O002 P001 C00H C00G -117.2(6) . . . . ?
O002 C005 C007 C009 -175.1(5) . . . . ?
O002 C005 C007 C00F 3.1(9) . . . . ?
O002 C005 C00C C008 174.3(5) . . . . ?
O002 C005 C00C C00I -0.1(8) . . . 5 ?
O003 P001 O002 C005 -94.1(5) 5 . . . ?
O003 P001 C00H C00E -43.6(7) 5 . . . ?
O003 P001 C00H C00G 135.1(6) 5 . . . ?
O004 P001 O002 C005 32.5(5) . . . . ?
O004 P001 C00H C00E -171.0(6) . . . . ?
O004 P001 C00H C00G 7.7(7) . . . . ?
C005 C007 C009 C00A 0.7(9) . . . . ?
C005 C007 C009 C00P -177.9(6) . . . . ?
C007 C005 C00C C008 -2.3(9) . . . . ?
C007 C005 C00C C00I -176.8(6) . . . 5 ?
C007 C009 C00A O003 175.5(5) . . . . ?
C007 C009 C00A C008 -2.4(9) . . . . ?
C00A C008 C00C C005 0.7(8) . . . . ?
C00A C008 C00C C00I 174.8(5) . . . 5 ?
C00A C008 C00I C00C 91.4(6) . . . 9 ?
N00B C00J C00N C00Q -0.6(9) . . . . ?
N00B C00J C00N C00U 179.0(7) . . . . ?
N00B C00J C00O C00R 2.1(10) . . . . ?
N00B C00J C00O C00X 177.7(7) . . . . ?
C00C C005 C007 C009 1.6(10) . . . . ?
C00C C005 C007 C00F 179.8(6) . . . . ?
C00C C008 C00A O003 -176.2(5) . . . . ?
C00C C008 C00A C009 1.7(9) . . . . ?
C00C C008 C00I C00C -94.5(6) . . . 9 ?
C00F C007 C009 C00A -177.4(6) . . . . ?
C00F C007 C009 C00P 4.0(9) . . . . ?
C00G C00K C00L C00M -4.4(12) . . . . ?
C00H P001 O002 C005 158.7(5) . . . . ?
C00H C00E C00M C00L 0.0(12) . . . . ?
C00H C00G C00K C00L 4.4(13) . . . . ?
C00I C008 C00A O003 -1.7(8) . . . . ?
C00I C008 C00A C009 176.1(5) . . . . ?
C00I C008 C00C C005 -173.5(5) . . . . ?
C00I C008 C00C C00I 0.6(8) . . . 5 ?
C00J C00N C00Q C00T -70.9(8) . . . . ?
C00J C00N C00Q C00Y 151.7(6) . . . . ?
C00J C00N C00U C00V 4.5(9) . . . . ?
C00J C00O C00R C00W -139.2(9) . . . . ?
C00J C00O C00R C6 98.2(13) . . . . ?
C00J C00O C00X C00V 1.8(12) . . . . ?
C00K C00G C00H P001 179.1(7) . . . . ?
C00K C00G C00H C00E -2.1(12) . . . . ?
C00K C00L C00M C00E 2.2(10) . . . . ?
C00M C00E C00H P001 178.6(6) . . . . ?
C00M C00E C00H C00G -0.1(12) . . . . ?
C00N C00J C00O C00R 179.2(6) . . . . ?
C00N C00J C00O C00X -5.2(10) . . . . ?
C00N C00U C00V C00X -8.2(10) . . . . ?
C00O C00J C00N C00Q -177.6(6) . . . . ?
C00O C00J C00N C00U 2.0(9) . . . . ?
C00P C009 C00A O003 -5.9(8) . . . . ?
C00P C009 C00A C008 176.2(6) . . . . ?
C00Q C00N C00U C00V -175.8(6) . . . . ?
C00R C00O C00X C00V 177.1(7) . . . . ?
C00U C00N C00Q C00T 109.5(7) . . . . ?
C00U C00N C00Q C00Y -27.9(8) . . . . ?
C00U C00V C00X C00O 5.2(12) . . . . ?
C00X C00O C00R C00W 45.7(12) . . . . ?
C00X C00O C00R C6 -77.0(13) . . . . ?

_smtbx_masks_void_probe_radius   1.2
_smtbx_masks_void_truncation_radius 1.2
_shelx_res_file                  
;
    1a_sq.res created by SHELXL-2014/7

TITL 1a_a.res in I23
REM Old TITL 1a_a.res in I23
REM SHELXT solution in I23: R1 0.277, Rweak 0.153, Alpha 0.033
REM <I/s> 0.000 for 0 systematic absences, Orientation as input
REM Flack x = 0.252 ( 0.006 ) from 2558 Parsons' quotients
REM Formula found by SHELXT: C63 O12 P3 N22
CELL 1.54178 26.6062 26.6062 26.6062 90 90 90
ZERR 8 0.0004 0.0004 0.0004 0 0 0
LATT -2
SYMM -X,-Y,+Z
SYMM -X,+Y,-Z
SYMM +X,-Y,-Z
SYMM +Z,+X,+Y
SYMM +Z,-X,-Y
SYMM -Z,-X,+Y
SYMM -Z,+X,-Y
SYMM +Y,+Z,+X
SYMM -Y,+Z,-X
SYMM +Y,-Z,-X
SYMM -Y,-Z,+X
SFAC C H N O P
UNIT 648 768 24 72 24
DFIX 2.4 H00o O004
DFIX 2.2 H00n H00Q
DELU 0.004 0.004 C00N C00J C00W C00R
DELU 0.001 0.001 C00W C00R C00J C00N
DFIX 1.4 0.0001 C00L C00K
DFIX 1.39 0.0001 C00M C00L
DFIX 1.36 0.0001 C00N C00J
DFIX 1.39 0.0001 C00V C00X
DFIX 1.56 0.0001 C00W C00R C6 C00R C00T C00Q C00Y C00Q
DFIX 1.46 0.0001 C00J C00O
DFIX 1.47 0.0001 C00U C00N
DFIX 1.37 0.0001 C00U C00V

L.S. 20 0 75
PLAN  17
SIZE 0.12 0.12 0.1
TEMP -75.15
CONF
BOND
MORE -1
BOND $H
ABIN
fmap 2 53
acta
TWIN 0 0 1 0 -1 0 1 0 0 2
REM <olex2.extras>
REM <HklSrc "%.\\1a_sq.hkl">
REM </olex2.extras>

WGHT    0.186100   15.935399
BASF   0.20592
FVAR       0.05459
P001  5    0.656923    0.695171    0.482969    11.00000    0.03923    0.04404 =
         0.03826    0.00408    0.00044   -0.00094
O002  4    0.668051    0.638739    0.465820    11.00000    0.03904    0.04041 =
         0.03978    0.01374   -0.00160    0.00304
O003  4    0.698405    0.482310    0.597586    11.00000    0.05244    0.03971 =
         0.03608    0.00361   -0.00417    0.00264
O004  4    0.681539    0.708812    0.530630    11.00000    0.04756    0.05673 =
         0.03776    0.00156   -0.00404   -0.00802
C005  1    0.674870    0.601107    0.502943    11.00000    0.03699    0.03539 =
         0.03674    0.00652   -0.00457   -0.00215
C007  1    0.723509    0.586955    0.513869    11.00000    0.04522    0.04038 =
         0.03616   -0.00182   -0.00217    0.00541
C008  1    0.639370    0.538455    0.557739    11.00000    0.04001    0.03462 =
         0.04051   -0.01557   -0.00353    0.00453
C009  1    0.730799    0.547455    0.547222    11.00000    0.03852    0.04218 =
         0.02630   -0.00999   -0.00198    0.00694
C00A  1    0.689299    0.524312    0.567036    11.00000    0.03864    0.03854 =
         0.04241    0.00132    0.00147    0.00580
N00B  3    0.778930    0.687085    0.600082    11.00000    0.07284    0.06832 =
         0.07860   -0.00360    0.01376   -0.01212
AFIX   7
H00N  2    0.764100    0.657215    0.601064    11.00000   -1.20000
H00O  2    0.752520    0.709815    0.592461    11.00000   -1.20000
AFIX   0

C00C  1    0.631525    0.578739    0.524513    11.00000    0.03941    0.04499 =
         0.02957   -0.01274    0.00180   -0.01051
C00E  1    0.650572    0.729116    0.384919    11.00000    0.05362    0.07040 =
         0.04291    0.01151    0.00004   -0.01487
AFIX  43
H00E  2    0.623813    0.705853    0.380711    11.00000   -1.20000
AFIX   0
C00F  1    0.766780    0.613943    0.487899    11.00000    0.04313    0.05849 =
         0.04350    0.00548    0.00512   -0.00299
AFIX 137
H00A  2    0.754389    0.630535    0.457438    11.00000   -1.50000
H00B  2    0.792821    0.589517    0.478848    11.00000   -1.50000
H00C  2    0.780981    0.639148    0.510698    11.00000   -1.50000
AFIX   0
C00G  1    0.713635    0.766278    0.435822    11.00000    0.05683    0.06119 =
         0.04715   -0.00316    0.00030   -0.01320
AFIX  43
H00G  2    0.729796    0.769559    0.467491    11.00000   -1.20000
AFIX   0
C00H  1    0.674175    0.731673    0.430697    11.00000    0.04417    0.03778 =
         0.04402   -0.00285    0.00181    0.00479
C00I  1    0.596449    0.506712    0.579983    11.00000    0.03769    0.02382 =
         0.04756   -0.00162   -0.01685   -0.00341
AFIX  23
H00D  2    0.567599    0.507431    0.556495    11.00000   -1.20000
H00F  2    0.607862    0.471406    0.582772    11.00000   -1.20000
AFIX   0

C00J  1    0.830960    0.680068    0.602884    11.00000    0.08147    0.07397 =
         0.06428   -0.03070    0.00962   -0.02647
C00K  1    0.729482    0.795351    0.396676    11.00000    0.07742    0.05474 =
         0.09575    0.01721    0.01636   -0.02495
AFIX  43
H00K  2    0.757762    0.816839    0.400335    11.00000   -1.20000
AFIX   0
C00L  1    0.703419    0.793028    0.351023    11.00000    0.08012    0.05771 =
         0.06556    0.00639    0.01424   -0.00900
AFIX  43
H00L  2    0.712606    0.814798    0.324254    11.00000   -1.20000
AFIX   0
C00M  1    0.664206    0.759119    0.344559    11.00000    0.06982    0.07709 =
         0.04350    0.01583    0.01271    0.01131
AFIX  43
H00M  2    0.647180    0.756567    0.313277    11.00000   -1.20000
AFIX   0

C00N  1    0.851717    0.649890    0.638539    11.00000    0.06131    0.09913 =
         0.07094   -0.05054   -0.00554    0.00625
C00O  1    0.860864    0.704881    0.564138    11.00000    0.06178    0.14136 =
         0.10906   -0.04094    0.02357   -0.03209
C00P  1    0.782870    0.530533    0.562777    11.00000    0.04199    0.04891 =
         0.05332    0.00642   -0.00197    0.00148
AFIX 137
H00H  2    0.803167    0.524070    0.532728    11.00000   -1.50000
H00I  2    0.780303    0.499678    0.582730    11.00000   -1.50000
H00J  2    0.798836    0.556900    0.582940    11.00000   -1.50000
AFIX   0

C00Q  1    0.821674    0.622541    0.677345    11.00000    0.08327    0.06853 =
         0.08452    0.01178   -0.02316    0.00001
AFIX  13
H00Q  2    0.791252    0.611038    0.658507    11.00000   -1.20000
AFIX   0
C00R  1    0.835563    0.737092    0.525512    11.00000    0.10982    0.07999 =
         0.09835   -0.00539   -0.00947   -0.01580
AFIX  13
H00R  2    0.799245    0.727528    0.524022    11.00000   -1.20000
AFIX   0
C00T  1    0.800182    0.660749    0.716282    11.00000    0.11774    0.11775 =
         0.08382   -0.04029    0.01015   -0.04673
AFIX 137
H00P  2    0.770930    0.645988    0.733109    11.00000   -1.50000
H00S  2    0.790072    0.691612    0.698906    11.00000   -1.50000
H00T  2    0.826043    0.668648    0.741293    11.00000   -1.50000
AFIX   0
C00U  1    0.906457    0.642560    0.640068    11.00000    0.08348    0.14949 =
         0.09049   -0.02663   -0.00488    0.00770
AFIX  43
H00U  2    0.922156    0.619980    0.662841    11.00000   -1.20000
AFIX   0
C00V  1    0.933151    0.670710    0.606210    11.00000    0.08242    0.11774 =
         0.13353   -0.02324    0.02090    0.01285
AFIX  43
H00V  2    0.968770    0.670699    0.608703    11.00000   -1.20000
AFIX   0
C00W  1    0.859216    0.728309    0.472586    11.00000    0.15364    0.16823 =
         0.08883   -0.01576   -0.01607    0.00676
AFIX 137
H00W  2    0.862051    0.692134    0.466255    11.00000   -1.50000
H00X  2    0.892685    0.743642    0.471397    11.00000   -1.50000
H00Y  2    0.837770    0.743632    0.446857    11.00000   -1.50000
AFIX   0
C00X  1    0.911135    0.699287    0.568421    11.00000    0.09972    0.17364 =
         0.08556    0.00629   -0.01216   -0.02928
AFIX  43
H00Z  2    0.932282    0.715524    0.544670    11.00000   -1.20000
AFIX   0
C00Y  1    0.845547    0.572655    0.696819    11.00000    0.11119    0.12819 =
         0.24482    0.06375   -0.07813   -0.05435
AFIX 137
H00   2    0.856948    0.552499    0.668175    11.00000   -1.50000
H     2    0.820442    0.553684    0.715964    11.00000   -1.50000
HA    2    0.874248    0.580443    0.718551    11.00000   -1.50000
AFIX   0
C6    1    0.839220    0.793644    0.540554    11.00000    0.18922    0.08754 =
         0.17774   -0.03860   -0.02611    0.00161
AFIX 137
H6A   2    0.873233    0.800956    0.552653    11.00000   -1.50000
H6B   2    0.814881    0.800849    0.567246    11.00000   -1.50000
H6C   2    0.831843    0.814655    0.511214    11.00000   -1.50000
AFIX   0
HKLF 4

REM  1a_a.res in I23
REM R1 =  0.0866 for    5682 Fo > 4sig(Fo)  and  0.0879 for all    5819 data
REM    297 parameters refined using     15 restraints

END

WGHT      0.1861     15.9354

REM Highest difference peak  1.008,  deepest hole -0.324,  1-sigma level  0.085
Q1    1   0.6951  0.6605  0.4824  11.00000  0.05    1.01
Q2    1   0.6951  0.6234  0.6408  11.00000  0.05    0.67
Q3    1   0.6961  0.6004  0.4779  11.00000  0.05    0.54
Q4    1   0.7029  0.6848  0.5236  11.00000  0.05    0.41
Q5    1   0.9143  0.6019  0.6617  11.00000  0.05    0.36
Q6    1   0.6350  0.6722  0.4631  11.00000  0.05    0.35
Q7    1   0.6427  0.5594  0.5417  11.00000  0.05    0.34
Q8    1   0.5771  0.5032  0.5993  11.00000  0.05    0.34
Q9    1   0.7793  0.6181  0.6595  11.00000  0.05    0.32
Q10   1   0.5225  0.5225  0.5225  10.33333  0.05    0.29
Q11   1   0.5760  0.6992  0.3949  11.00000  0.05    0.29
Q12   1   0.9395  0.6431  0.6264  11.00000  0.05    0.28
Q13   1   0.7272  0.5149  0.5833  11.00000  0.05    0.27
Q14   1   0.6575  0.6575  0.6575  10.33333  0.05    0.27
Q15   1   0.8596  0.5608  0.7439  11.00000  0.05    0.26
Q16   1   0.8593  0.5353  0.6828  11.00000  0.05    0.26
Q17   1   0.8445  0.6205  0.6560  11.00000  0.05    0.26
;
_shelx_res_checksum              8564
_shelx_fab_file                  
;
    0    1    1   -291.88     -1.46
    0    0    2    648.35     -8.78
    1    1    2   -207.23    -87.04
    2    2    2    105.49   -361.81
    0    2    2    345.66     -2.63
    1    0    3    -23.07      4.62
    2    1    3     43.60     31.03
    0    1    3   -217.87      4.24
    1    2    3     90.16    -17.35
    2    3    3    -52.73     57.63
    0    3    3    108.68     -0.70
    0    0    4   -183.50     -4.65
    2    0    4    -47.43      8.72
    3    1    4      7.82     38.08
    1    1    4   -188.85     99.24
    2    2    4    -56.49    -12.89
    0    2    4     14.10    -38.81
    3    3    4    -77.82     24.57
    1    3    4     41.57     55.90
    4    4    4     -0.12     28.85
    2    4    4    -61.27    -54.68
    0    4    4     23.99    -15.65
    1    0    5    200.85      5.03
    3    0    5     30.76      3.80
    4    1    5     54.95    -91.59
    2    1    5    137.94    120.43
    0    1    5    113.14     38.01
    3    2    5     15.63    -15.70
    1    2    5    147.30     49.91
    4    3    5     41.00    -40.61
    2    3    5      2.43     69.77
    0    3    5    -10.44     38.69
    3    4    5     30.25    -25.99
    1    4    5     27.69    -50.56
    4    5    5      7.92     52.67
    2    5    5    -39.15    -48.48
    0    5    5    -38.33      4.29
    0    0    6    -67.34     12.63
    2    0    6   -123.63      0.50
    4    0    6   -105.98      2.41
    5    1    6     11.01      6.45
    3    1    6    -89.31     16.46
    1    1    6    -75.68     48.42
    4    2    6    -23.72    -10.89
    2    2    6    -83.69      3.85
    0    2    6   -148.30    -84.96
    5    3    6      5.65     24.41
    3    3    6     48.06    -25.82
    1    3    6    -86.48     12.62
    4    4    6     20.92     15.93
    2    4    6    -17.08    -54.67
    0    4    6   -114.03    -45.02
    5    5    6      2.43     -5.23
    3    5    6     25.95      7.13
    1    5    6      5.64    -40.14
    6    6    6     26.32    -60.51
    4    6    6     -5.28     18.09
    2    6    6    -34.27     42.38
    0    6    6      3.44      1.60
    1    0    7    118.05     -2.67
    3    0    7      3.64      6.77
    5    0    7     42.98     -2.45
    6    1    7     51.36     -1.74
    4    1    7     21.34    -27.07
    2    1    7    -29.15     16.17
    0    1    7     56.97     57.73
    5    2    7     -1.24     -3.02
    3    2    7     81.40    -44.56
    1    2    7    114.89    -51.15
    6    3    7    -16.32     13.58
    4    3    7     47.09     -6.02
    2    3    7     32.67     45.58
    0    3    7    -57.07     73.38
    5    4    7    -71.16      7.82
    3    4    7     32.56    -25.66
    1    4    7     85.34    -18.66
    6    5    7     -0.48    -24.98
    4    5    7    -23.70     18.02
    2    5    7      6.84     54.38
    0    5    7    -13.71     11.42
    5    6    7     -3.60    -28.85
    3    6    7    -24.67      9.89
    1    6    7     33.89     31.79
    6    7    7      6.13     -4.78
    4    7    7     11.65     17.84
    2    7    7    -13.61     -4.75
    0    7    7      8.15     -9.81
    0    0    8     50.91     17.94
    2    0    8     35.80    -18.77
    4    0    8     -7.82     -3.99
    6    0    8      7.48      6.27
    7    1    8    -39.73    -24.93
    5    1    8     21.89     25.64
    3    1    8    -20.20      7.14
    1    1    8    -28.99    -20.34
    6    2    8    -19.10     -9.90
    4    2    8    -26.98     32.69
    2    2    8     -9.31    -50.97
    0    2    8    -59.80    -45.39
    7    3    8     -8.44    -18.12
    5    3    8    -11.48      5.11
    3    3    8      7.55      9.15
    1    3    8    -47.33     -2.64
    6    4    8     -5.21     -1.31
    4    4    8    -46.79     -4.85
    2    4    8    -10.74      3.67
    0    4    8      0.90    -28.40
    7    5    8     36.24     12.81
    5    5    8     -7.12    -26.94
    3    5    8    -15.35     -7.58
    1    5    8    -11.90     18.63
    6    6    8     21.62     15.23
    4    6    8     -1.54    -22.81
    2    6    8     -3.10     16.02
    0    6    8     11.84      7.40
    7    7    8    -31.13     10.25
    5    7    8     18.04      5.74
    3    7    8      1.16      4.41
    1    7    8    -20.48      1.91
    8    8    8    -37.35      6.71
    6    8    8      6.90     -5.59
    4    8    8     68.66     -2.04
    2    8    8      8.22     -7.74
    0    8    8    -15.41      7.16
    1    0    9    -60.35     -3.65
    3    0    9    -22.69      2.30
    5    0    9    -17.88      3.52
    7    0    9     13.55      1.45
    8    1    9     31.56      8.02
    6    1    9     26.43     17.60
    4    1    9     20.73     42.38
    2    1    9    -46.38     -2.33
    0    1    9      8.09     17.38
    7    2    9    -12.22    -37.41
    5    2    9     -9.99     -9.02
    3    2    9      5.27     29.90
    1    2    9     -3.24    -25.99
    8    3    9     -3.97     16.62
    6    3    9     19.32     -8.58
    4    3    9     26.50     28.93
    2    3    9      7.48     16.59
    0    3    9     -0.26     24.11
    7    4    9     -4.36      4.04
    5    4    9    -35.27    -30.05
    3    4    9    -30.06    -14.94
    1    4    9     32.89      1.70
    8    5    9    -21.38      4.44
    6    5    9      2.98     27.36
    4    5    9     14.49     -4.55
    2    5    9     17.37      7.56
    0    5    9    -13.58      1.64
    7    6    9      1.90     34.84
    5    6    9    -10.67     20.27
    3    6    9     -5.47    -41.88
    1    6    9     12.65     -4.20
    8    7    9    -11.49    -28.46
    6    7    9    -23.51     10.07
    4    7    9     17.19    -13.27
    2    7    9      5.91    -12.30
    0    7    9    -25.38     -6.62
    7    8    9     -8.89     -9.57
    5    8    9      9.34     11.14
    3    8    9      9.24      7.39
    1    8    9    -31.63     -7.24
    8    9    9      7.28      3.32
    6    9    9     -0.52    -34.16
    4    9    9    -13.52      9.63
    2    9    9    -15.83     20.54
    0    9    9      5.79      0.12
    0    0   10     31.22     10.76
    2    0   10     79.42     -6.31
    4    0   10    -31.64     -2.03
    6    0   10    -16.74     -4.77
    8    0   10     12.41     -5.91
    9    1   10      8.23    -19.38
    7    1   10    -10.50    -23.35
    5    1   10    -10.92     -6.62
    3    1   10     27.45    -12.22
    1    1   10     37.04    -14.91
    8    2   10      1.89     -9.73
    6    2   10     -5.85    -29.36
    4    2   10     -9.67      9.35
    2    2   10     25.51    -15.07
    0    2   10     19.26      3.99
    9    3   10    -24.83     19.53
    7    3   10     -2.19    -14.62
    5    3   10     47.59    -19.10
    3    3   10      8.67      4.74
    1    3   10     15.02     16.10
    8    4   10    -20.08     19.96
    6    4   10     11.92      8.03
    4    4   10     16.94      4.83
    2    4   10     -3.38     22.38
    0    4   10     18.32     -2.85
    9    5   10      2.90      0.51
    7    5   10     -3.71      1.22
    5    5   10     33.21    -16.42
    3    5   10     -0.73     -6.51
    1    5   10    -12.17     13.91
    8    6   10     12.13     -8.36
    6    6   10     -4.38     46.78
    4    6   10     -7.56     -5.78
    2    6   10      0.03    -29.36
    0    6   10     21.22     -2.02
    9    7   10     22.26    -12.94
    7    7   10      9.87     -4.59
    5    7   10    -24.49     19.91
    3    7   10     10.64     15.55
    1    7   10     -0.15     13.18
    8    8   10     24.89     14.24
    6    8   10     -2.43    -10.89
    4    8   10    -14.88     -7.09
    2    8   10     24.76      1.42
    0    8   10     -0.98     -2.47
    9    9   10     -7.20     11.25
    7    9   10     12.10    -10.17
    5    9   10    -16.14    -21.21
    3    9   10      7.25     10.91
    1    9   10     16.32     16.76
   10   10   10     15.87     26.18
    8   10   10      1.31     21.08
    6   10   10      0.01    -21.06
    4   10   10      7.53     -6.05
    2   10   10     -5.33      4.95
    0   10   10     -0.66     -2.70
    1    0   11    -13.90     -5.61
    3    0   11      1.99     -1.31
    5    0   11    -29.98      3.13
    7    0   11     14.44      3.51
    9    0   11     -3.22      1.79
   10    1   11     -1.86     -4.45
    8    1   11     18.66     23.16
    6    1   11    -22.69     33.06
    4    1   11     -0.07      8.86
    2    1   11    -45.00    -15.30
    0    1   11    -61.47    -10.78
    9    2   11     -8.94    -19.29
    7    2   11     14.81      3.81
    5    2   11    -13.84     18.91
    3    2   11    -27.29     11.35
    1    2   11     -8.23    -10.93
   10    3   11      5.07     -5.34
    8    3   11     -4.09     19.51
    6    3   11     10.32     13.51
    4    3   11    -14.31     -3.07
    2    3   11    -54.76    -14.38
    0    3   11    -37.59    -16.47
    9    4   11     -6.21     -0.90
    7    4   11    -14.30    -12.85
    5    4   11     10.22    -19.53
    3    4   11    -20.69      3.80
    1    4   11    -12.27      6.44
   10    5   11     26.69     15.65
    8    5   11    -18.89    -18.04
    6    5   11     -1.85    -19.73
    4    5   11     13.79     11.86
    2    5   11     -9.36     12.30
    0    5   11    -19.95     -0.06
    9    6   11      4.56      1.64
    7    6   11     -7.11      6.48
    5    6   11     -9.17     24.20
    3    6   11     -2.17    -10.19
    1    6   11    -14.26    -20.92
   10    7   11     -7.68     16.00
    8    7   11     29.15    -16.87
    6    7   11     -8.61    -38.16
    4    7   11    -16.29    -13.47
    2    7   11     18.86      8.88
    0    7   11     23.58      0.65
    9    8   11    -21.21      2.56
    7    8   11      4.54     21.91
    5    8   11    -14.52     17.22
    3    8   11     -9.01      5.27
    1    8   11    -28.16     -6.77
   10    9   11    -21.02     -7.84
    8    9   11     11.02     14.14
    6    9   11      2.09     -6.76
    4    9   11      3.90    -27.79
    2    9   11     24.08     14.40
    0    9   11     24.79     -0.20
    9   10   11     -9.66    -15.50
    7   10   11    -10.67      0.26
    5   10   11     11.28     15.25
    3   10   11    -17.84      9.77
    1   10   11    -26.12      4.27
   10   11   11      6.02     -5.17
    8   11   11    -21.21     -9.82
    6   11   11     -4.48      8.18
    4   11   11     15.89     10.39
    2   11   11     11.23    -11.99
    0   11   11     10.19     -1.89
    0    0   12    -25.85     -0.33
    2    0   12     33.67      1.43
    4    0   12     11.34      1.72
    6    0   12     15.28     -1.83
    8    0   12      9.52      0.99
   10    0   12     10.03      5.19
   11    1   12     -3.66    -15.28
    9    1   12     -0.96     -7.63
    7    1   12    -14.44     24.67
    5    1   12      7.38      2.62
    3    1   12     38.11    -26.66
    1    1   12     19.78      1.39
   10    2   12     -3.05    -12.54
    8    2   12      6.03     -4.89
    6    2   12     32.35     14.65
    4    2   12      4.31    -17.15
    2    2   12     34.64    -11.02
    0    2   12     39.89      3.77
   11    3   12    -29.10     -1.26
    9    3   12     -8.43    -19.31
    7    3   12     -0.53     22.64
    5    3   12      3.81      5.68
    3    3   12     -5.24    -18.11
    1    3   12     53.51      7.54
   10    4   12     15.33     -1.62
    8    4   12     -8.16      4.28
    6    4   12     -2.68     -0.52
    4    4   12     24.66     -2.95
    2    4   12     13.60      4.73
    0    4   12     33.75      3.91
   11    5   12      3.04      4.50
    9    5   12      8.05      0.68
    7    5   12    -18.07    -31.52
    5    5   12      0.43      5.19
    3    5   12     14.37     17.52
    1    5   12      9.24      3.73
   10    6   12      5.64     15.46
    8    6   12    -12.32     17.71
    6    6   12    -11.44    -19.12
    4    6   12      1.68      4.44
    2    6   12      5.05    -10.43
    0    6   12     -6.78      0.04
   11    7   12      2.84    -32.32
    9    7   12      6.25     -5.93
    7    7   12     24.49    -13.28
    5    7   12      7.05      3.62
    3    7   12     11.38     14.98
    1    7   12      8.83     -0.95
   10    8   12     -9.60     -0.97
    8    8   12      2.00      9.09
    6    8   12      3.58      7.87
    4    8   12    -20.60     -4.78
    2    8   12    -13.42     -5.68
    0    8   12     -5.37     -2.03
   11    9   12     10.03    -20.62
    9    9   12      2.54    -19.31
    7    9   12     15.37     25.77
    5    9   12      8.40     -2.67
    3    9   12     11.13    -26.90
    1    9   12      1.43      5.18
   10   10   12     13.46     -0.83
    8   10   12    -11.42     -2.42
    6   10   12    -12.27     17.87
    4   10   12      4.00    -14.30
    2   10   12     -4.93     -0.48
    0   10   12    -22.77      1.61
   11   11   12      7.84     16.29
    9   11   12      0.07     -7.36
    7   11   12     -5.87     11.17
    5   11   12     -3.24      1.82
    3   11   12     10.15    -10.34
    1   11   12     -0.59     -4.80
   12   12   12     10.91     -5.36
   10   12   12     -4.24      0.44
    8   12   12      3.10     -6.29
    6   12   12      8.30     -7.62
    4   12   12      6.24     -7.42
    2   12   12     -6.18     -8.09
    0   12   12     16.30      2.96
    1    0   13      3.86     -0.77
    3    0   13     10.73      0.01
    5    0   13    -12.11     -2.44
    7    0   13    -38.40     -4.26
    9    0   13    -22.94     -3.72
   11    0   13     21.58     -3.35
   12    1   13      2.11      9.22
   10    1   13    -23.94     10.05
    8    1   13     -3.37     19.51
    6    1   13      0.29      1.45
    4    1   13     12.18    -22.80
    2    1   13    -40.13     18.40
    0    1   13    -58.09     -0.57
   11    2   13     12.89      5.03
    9    2   13      4.56    -14.80
    7    2   13     -1.26    -20.02
    5    2   13    -23.80    -17.24
    3    2   13    -28.76      8.09
    1    2   13      6.51     24.82
   12    3   13     -9.23     20.88
   10    3   13      4.16     18.13
    8    3   13     21.23     16.95
    6    3   13     -0.20     22.40
    4    3   13    -23.29     -8.29
    2    3   13    -30.79      3.58
    0    3   13    -25.27     -3.77
   11    4   13    -10.49     14.45
    9    4   13     11.44    -10.25
    7    4   13     13.15    -14.82
    5    4   13    -14.65      6.01
    3    4   13    -12.73      5.62
    1    4   13    -12.45    -10.02
   12    5   13     -2.21     -4.90
   10    5   13      6.92     12.30
    8    5   13     13.73     -1.62
    6    5   13     -3.13     -5.52
    4    5   13     -1.76     15.64
    2    5   13     -1.11     -0.01
    0    5   13    -17.73      0.84
   11    6   13     -8.45     -1.49
    9    6   13    -17.32     10.92
    7    6   13     -2.49      7.67
    5    6   13      7.00      5.45
    3    6   13      3.84     16.21
    1    6   13    -15.72    -13.47
   12    7   13      8.06    -10.54
   10    7   13    -12.73     14.21
    8    7   13     -9.10     10.50
    6    7   13     17.31    -18.34
    4    7   13      2.79     -5.47
    2    7   13     -8.06      4.81
    0    7   13     12.93      5.25
   11    8   13     -6.98     13.09
    9    8   13    -10.89      5.39
    7    8   13     -9.69      5.28
    5    8   13     12.13      8.50
    3    8   13     -9.21     14.84
    1    8   13      8.34     10.06
   12    9   13      0.83     11.85
   10    9   13      8.27     -8.86
    8    9   13     -0.56     -2.39
    6    9   13     -5.93      6.72
    4    9   13      3.90    -14.30
    2    9   13     -0.45    -11.04
    0    9   13     -2.36      0.62
   11   10   13     -4.21     22.14
    9   10   13     20.29     -5.84
    7   10   13     -6.19    -14.55
    5   10   13      2.09     -6.48
    3   10   13     17.98     12.10
    1   10   13      2.27     19.72
   12   11   13     -5.35     -3.57
   10   11   13     13.48     -5.18
    8   11   13     13.41      8.26
    6   11   13    -21.67     15.32
    4   11   13    -15.09      7.61
    2   11   13     11.57     10.44
    0   11   13    -11.79     -0.66
   11   12   13    -19.76     13.00
    9   12   13     -0.10      8.43
    7   12   13     17.21    -15.12
    5   12   13      2.70     -8.28
    3   12   13     -5.12     -4.04
    1   12   13     11.16     -2.39
   12   13   13      1.26     -5.28
   10   13   13    -18.24      7.42
    8   13   13      2.80     17.87
    6   13   13      1.50     16.88
    4   13   13    -23.89     23.85
    2   13   13    -11.40      3.85
    0   13   13     -0.52      0.56
    0    0   14     12.50     -3.32
    2    0   14     18.02      2.33
    4    0   14     27.45      2.24
    6    0   14     40.39      1.29
    8    0   14     -9.13      3.12
   10    0   14     10.52      4.08
   12    0   14     -9.99     -0.18
   13    1   14     -0.58    -13.25
   11    1   14     10.44      8.79
    9    1   14     10.46      4.07
    7    1   14    -11.88      6.27
    5    1   14     -5.46    -10.47
    3    1   14    -11.54     16.25
    1    1   14     -0.48     26.87
   12    2   14     -4.39     -4.16
   10    2   14     -0.47      8.63
    8    2   14     -7.13    -10.79
    6    2   14     18.99    -10.47
    4    2   14     23.65     -5.47
    2    2   14     12.29     14.02
    0    2   14      4.94     -6.20
   13    3   14      6.49     -0.33
   11    3   14     -1.76      2.57
    9    3   14     17.48    -12.76
    7    3   14     -1.52     -4.17
    5    3   14    -27.58     13.25
    3    3   14      4.14      3.81
    1    3   14     15.81      8.73
   12    4   14      7.53     -7.31
   10    4   14     -9.56    -17.86
    8    4   14     -4.25    -10.02
    6    4   14     -2.29      2.01
    4    4   14      8.84     -1.52
    2    4   14     14.22    -33.67
    0    4   14    -10.18      0.72
   13    5   14     21.48     -6.55
   11    5   14     -1.98    -16.52
    9    5   14      5.68     -4.61
    7    5   14      7.41      1.33
    5    5   14    -12.31      9.47
    3    5   14     15.69     -8.11
    1    5   14     16.92    -11.58
   12    6   14      6.93     -8.63
   10    6   14     -3.48     -7.88
    8    6   14     -9.20     24.64
    6    6   14     -5.48      2.16
    4    6   14     -3.29    -15.70
    2    6   14     -9.93    -13.11
    0    6   14     -4.28      0.84
   13    7   14      6.76    -21.23
   11    7   14     10.21    -25.15
    9    7   14     -3.34     -6.59
    7    7   14      6.50     -8.47
    5    7   14     17.97    -15.15
    3    7   14     -5.60    -12.37
    1    7   14      7.28      3.14
   12    8   14     -6.90      7.57
   10    8   14      8.20     10.25
    8    8   14    -24.25     -5.25
    6    8   14     -2.25      4.12
    4    8   14     -8.01     11.91
    2    8   14    -14.40      3.72
    0    8   14      5.53     -1.29
   13    9   14    -14.58     -4.55
   11    9   14     10.57     -3.18
    9    9   14     -0.31    -19.79
    7    9   14      0.93     -5.20
    5    9   14      6.70      4.03
    3    9   14      2.08     -8.33
    1    9   14      4.31    -15.11
   12   10   14      0.89      3.70
   10   10   14     -0.94      9.73
    8   10   14     -7.74     -6.36
    6   10   14    -10.32      0.49
    4   10   14      0.92     14.87
    2   10   14     -3.90     17.10
    0   10   14     -5.67     -1.63
   13   11   14     -2.03     -0.12
   11   11   14     -2.37    -12.79
    9   11   14      4.53     -0.85
    7   11   14      3.59      3.36
    5   11   14    -17.16    -15.78
    3   11   14      6.60    -13.06
    1   11   14     -4.43      1.83
   12   12   14     17.21     -8.20
   10   12   14     -6.76    -10.00
    8   12   14      9.99      1.03
    6   12   14      4.81     -0.91
    4   12   14     -3.62    -12.78
    2   12   14      4.72     -0.32
    0   12   14      7.06     -0.68
   13   13   14      7.39     -5.45
   11   13   14     -8.88    -14.89
    9   13   14     -9.67     -4.07
    7   13   14      1.85      3.66
    5   13   14    -10.38     -1.39
    3   13   14      7.95     -7.60
    1   13   14      9.74     -1.88
   14   14   14     22.98     16.33
   12   14   14     23.40     21.02
   10   14   14      4.70     -2.88
    8   14   14      0.26    -14.76
    6   14   14      1.64      8.60
    4   14   14      1.96      4.67
    2   14   14     -6.43    -24.03
    0   14   14      3.19     -2.34
    1    0   15     53.89      0.15
    3    0   15    -19.88     -0.54
    5    0   15     -6.90      0.82
    7    0   15      7.97      3.78
    9    0   15     17.94     -1.99
   11    0   15      7.43     -0.34
   13    0   15     -3.71      3.16
   14    1   15      2.41     -2.43
   12    1   15     -9.83      6.64
   10    1   15    -21.61      8.49
    8    1   15     -4.99      2.22
    6    1   15      9.10     -5.39
    4    1   15     -0.11     -0.44
    2    1   15    -23.45     12.82
    0    1   15     -6.92      2.24
   13    2   15      0.59     -5.96
   11    2   15     12.96     -6.41
    9    2   15      9.43     14.23
    7    2   15      0.03    -13.04
    5    2   15      0.32    -17.24
    3    2   15     17.38     -3.39
    1    2   15     32.42      0.46
   14    3   15      5.62     -5.74
   12    3   15      3.59     11.03
   10    3   15    -15.06     12.89
    8    3   15     -9.71     -3.38
    6    3   15    -15.07     -1.67
    4    3   15     16.60      8.79
    2    3   15     12.04      9.84
    0    3   15    -30.89     -1.72
   13    4   15      2.91     11.44
   11    4   15      9.20    -10.59
    9    4   15      0.74      1.22
    7    4   15     12.20     13.69
    5    4   15     -1.24      8.31
    3    4   15      3.34     -4.46
    1    4   15    -12.68    -18.14
   14    5   15     -2.51     -4.86
   12    5   15     -7.35     -4.53
   10    5   15    -16.82      5.21
    8    5   15     -5.24     -1.49
    6    5   15     -7.86     -2.96
    4    5   15     -6.57     -8.62
    2    5   15      5.68     14.89
    0    5   15      2.40     -1.87
   13    6   15     -1.32      9.15
   11    6   15      1.87     -3.99
    9    6   15     13.20    -10.17
    7    6   15     15.91     19.92
    5    6   15      2.86      4.00
    3    6   15    -18.50      9.96
    1    6   15     -2.54     12.54
   14    7   15    -16.08     -4.44
   12    7   15    -10.17      6.58
   10    7   15     -3.83      9.74
    8    7   15     -6.31      2.57
    6    7   15     -2.97     -2.56
    4    7   15      4.14    -12.74
    2    7   15      5.14      6.12
    0    7   15     19.01      2.21
   13    8   15      2.06      8.70
   11    8   15      9.78     16.54
    9    8   15     24.05     -5.12
    7    8   15      2.09      0.85
    5    8   15      4.41     16.31
    3    8   15     -5.50      5.62
    1    8   15      1.42     -6.95
   14    9   15     -9.14      3.29
   12    9   15     -3.06     18.12
   10    9   15      1.29     10.60
    8    9   15      0.55    -12.02
    6    9   15      8.00    -14.09
    4    9   15     -0.39     10.84
    2    9   15     -9.24    -11.18
    0    9   15     -4.27      1.92
   13   10   15      6.08     -3.69
   11   10   15     -8.22     -8.37
    9   10   15      0.75     11.66
    7   10   15     -4.69     -2.28
    5   10   15     11.69      1.92
    3   10   15     11.59     -6.61
    1   10   15     -5.33     -8.65
   14   11   15     -2.76      3.30
   12   11   15     -2.13    -10.53
   10   11   15     -5.32      5.79
    8   11   15      7.77     16.13
    6   11   15      5.68    -10.53
    4   11   15      0.93      6.55
    2   11   15      5.15     26.57
    0   11   15     -3.03      3.42
   13   12   15     -6.79     -5.18
   11   12   15    -11.24    -14.14
    9   12   15     -3.59     12.13
    7   12   15     -3.17     16.52
    5   12   15      0.17    -12.73
    3   12   15     14.07     -9.06
    1   12   15    -15.89     -1.03
   14   13   15    -11.42     -2.28
   12   13   15     -1.07      4.40
   10   13   15      7.22      4.05
    8   13   15     10.89      5.14
    6   13   15     -2.90      8.19
    4   13   15     -5.50      4.03
    2   13   15      1.77     13.07
    0   13   15    -16.96      6.32
   13   14   15    -12.46     -0.57
   11   14   15     -5.76      9.78
    9   14   15     -0.63    -15.56
    7   14   15      3.42      0.31
    5   14   15      7.44     11.27
    3   14   15     -2.86     -5.88
    1   14   15     -1.50     -9.26
   14   15   15     -6.81    -12.71
   12   15   15     -2.50     14.19
   10   15   15      4.64      2.97
    8   15   15     10.84     -5.25
    6   15   15      6.70      8.86
    4   15   15    -11.17      6.71
    2   15   15     -7.32      3.43
    0   15   15     10.30      3.23
    0    0   16      7.62     -3.75
    2    0   16    -15.95     -0.44
    4    0   16    -18.67     -2.38
    6    0   16      1.06     -3.10
    8    0   16      9.06     -6.36
   10    0   16      7.96     -5.30
   12    0   16    -25.93     -2.69
   14    0   16     -4.55     -0.72
   15    1   16      2.81     13.64
   13    1   16     -5.91      4.14
   11    1   16      6.65    -12.83
    9    1   16      7.76     -2.44
    7    1   16     -6.49     -0.97
    5    1   16    -14.57      6.76
    3    1   16    -17.44     -2.30
    1    1   16    -12.23     -6.95
   14    2   16     -5.70     16.56
   12    2   16     -3.54     -3.80
   10    2   16      5.42      4.36
    8    2   16     -7.76      2.98
    6    2   16    -11.62     -5.98
    4    2   16    -12.58     16.55
    2    2   16    -24.90    -13.50
    0    2   16    -45.12     -2.06
   15    3   16     -5.49     11.75
   13    3   16     15.90     -1.60
   11    3   16      4.79     -4.73
    9    3   16     -1.91     -1.70
    7    3   16      2.89      7.42
    5    3   16     12.05     12.70
    3    3   16     16.04      2.19
    1    3   16    -30.10     -7.64
   14    4   16     -0.10      6.19
   12    4   16      5.06      7.04
   10    4   16    -15.87      2.87
    8    4   16    -15.23      4.77
    6    4   16      3.44     -8.78
    4    4   16      0.06      1.47
    2    4   16     -9.10      5.47
    0    4   16     -8.60      2.83
   15    5   16     18.61     -6.74
   13    5   16     15.66     -5.22
   11    5   16     -5.24      9.07
    9    5   16     -4.43      3.46
    7    5   16     17.55      0.04
    5    5   16     20.32     -0.37
    3    5   16      2.27     -8.28
    1    5   16     -0.96     13.12
   14    6   16     -6.93     -0.52
   12    6   16    -15.13     11.85
   10    6   16      1.42      0.57
    8    6   16     -0.06      1.03
    6    6   16      1.56     -3.76
    4    6   16     -6.52    -11.11
    2    6   16      5.83     16.60
    0    6   16     14.76      2.85
   15    7   16     -0.99     -6.55
   13    7   16    -13.74     -9.40
   11    7   16     10.74      5.06
    9    7   16      7.18      0.10
    7    7   16     -5.74      1.69
    5    7   16     -8.49     -1.81
    3    7   16     -0.70     -4.73
    1    7   16    -19.25      4.31
   14    8   16     -7.46     -3.91
   12    8   16    -10.66     -2.35
   10    8   16      0.23     -7.28
    8    8   16     -2.17     -7.75
    6    8   16    -19.07      2.25
    4    8   16      0.39      5.45
    2    8   16     21.67     -2.01
    0    8   16     22.18      0.15
   15    9   16     -9.16     -2.90
   13    9   16      2.33     -7.63
   11    9   16     10.12     -3.73
    9    9   16      0.52      3.48
    7    9   16      4.34     -1.78
    5    9   16     -4.78      7.75
    3    9   16    -12.44     -4.27
    1    9   16     -5.05    -15.92
   14   10   16     23.48      7.91
   12   10   16      9.92     -3.65
   10   10   16    -21.01      6.04
    8   10   16    -15.09     -1.93
    6   10   16      6.02     -6.36
    4   10   16     -3.88     13.64
    2   10   16      4.40      2.35
    0   10   16     26.12     -1.59
   15   11   16     -1.79      6.27
   13   11   16     12.60     -4.72
   11   11   16      9.50     -6.23
    9   11   16      1.75      2.11
    7   11   16      8.82     -5.94
    5   11   16     -2.60     -5.15
    3   11   16    -20.31     -1.12
    1   11   16     -8.62     -8.23
   14   12   16      1.88      9.17
   12   12   16      4.06      0.09
   10   12   16     -3.22     -1.64
    8   12   16    -12.85     -1.78
    6   12   16     -4.86     -7.47
    4   12   16     16.13      0.79
    2   12   16      6.37      8.14
    0   12   16      0.75     -1.69
   15   13   16      3.46    -11.64
   13   13   16     -4.14     -5.50
   11   13   16     10.37     -3.26
    9   13   16      9.44     -6.25
    7   13   16    -14.83      5.13
    5   13   16    -15.26      6.01
    3   13   16      9.31     -5.09
    1   13   16      4.17      6.96
   14   14   16      0.38      7.27
   12   14   16     -3.88     16.09
   10   14   16      8.93     -9.88
    8   14   16      0.40    -17.87
    6   14   16     -3.33      3.43
    4   14   16     -0.91     -6.85
    2   14   16      2.26     -6.55
    0   14   16      8.95     -2.01
   15   15   16     11.35    -10.65
   13   15   16     -2.39     -8.25
   11   15   16     -9.31      0.81
    9   15   16     -3.56      0.20
    7   15   16      6.18     12.31
    5   15   16    -13.30      1.88
    3   15   16     -7.35    -13.62
    1   15   16     10.06     -0.06
   16   16   16    -12.10      3.31
   14   16   16      5.70     10.93
   12   16   16     -1.37      7.04
   10   16   16     -8.95     -9.16
    8   16   16      2.50    -14.34
    6   16   16      3.18     -2.84
    4   16   16     -6.95      1.17
    2   16   16     -3.54      2.09
    0   16   16     14.11     -3.44
    1    0   17     12.03     -1.07
    3    0   17     10.85      1.50
    5    0   17     10.71      5.87
    7    0   17     14.71     11.98
    9    0   17     -1.23      9.03
   11    0   17    -10.74      7.33
   13    0   17     17.14      3.31
   15    0   17     -0.82     -2.12
   16    1   17     -9.68     -6.01
   14    1   17      1.53      4.42
   12    1   17      5.00      0.46
   10    1   17     -6.82     -5.52
    8    1   17      1.31     -3.97
    6    1   17      3.10      3.17
    4    1   17     17.42     11.54
    2    1   17     31.83     -9.69
    0    1   17     30.16      3.09
   15    2   17     -5.91     -0.68
   13    2   17     -1.31     -0.55
   11    2   17      2.86    -17.12
    9    2   17     -1.13      6.75
    7    2   17      3.99      8.84
    5    2   17     13.93      9.16
    3    2   17     22.92     -9.66
    1    2   17     24.82    -25.97
   16    3   17      8.35     -6.41
   14    3   17      0.76     -1.72
   12    3   17     -3.63     -3.07
   10    3   17      3.76     -7.86
    8    3   17      0.89    -15.98
    6    3   17     -7.46    -11.85
    4    3   17      0.23     -7.84
    2    3   17     21.29      1.12
    0    3   17     37.47      0.31
   15    4   17     -2.36    -11.14
   13    4   17     -4.50     -6.44
   11    4   17     13.92     -6.22
    9    4   17      8.73     -1.06
    7    4   17      6.22      3.45
    5    4   17      1.12     -8.97
    3    4   17    -22.38     -4.71
    1    4   17      8.79     -1.49
   16    5   17      3.02     -2.23
   14    5   17      6.39    -13.49
   12    5   17     -2.89     -2.23
   10    5   17     -8.33      2.77
    8    5   17    -14.26     -7.01
    6    5   17    -11.14     -1.95
    4    5   17     -3.52     -9.00
    2    5   17      5.52     10.28
    0    5   17     23.73     -1.86
   15    6   17      3.65     -7.61
   13    6   17      3.26     -3.91
   11    6   17     10.55      2.63
    9    6   17     16.06    -15.86
    7    6   17      5.92     -7.50
    5    6   17     -2.91      0.05
    3    6   17    -14.17     11.45
    1    6   17    -10.53      1.49
   16    7   17     -0.18      6.20
   14    7   17     -5.82      3.20
   12    7   17      2.09     -2.80
   10    7   17     -3.79     -4.33
    8    7   17    -13.23      2.77
    6    7   17    -17.84      8.27
    4    7   17     16.12     -8.59
    2    7   17     20.15    -11.11
    0    7   17     -6.48     -1.08
   15    8   17      2.85     13.57
   13    8   17     14.71      6.61
   11    8   17      3.87     -1.60
    9    8   17     13.18     -3.04
    7    8   17      1.21      0.93
    5    8   17     -0.07      6.31
    3    8   17     11.92     -0.56
    1    8   17    -19.11     -2.88
   16    9   17    -10.89     13.20
   14    9   17    -11.80     13.11
   12    9   17     -7.33     -7.33
   10    9   17    -12.86    -10.15
    8    9   17      9.23      7.04
    6    9   17      3.18      2.72
    4    9   17     -8.72     -4.36
    2    9   17     -2.17     -2.09
    0    9   17     -0.91      1.28
   15   10   17     12.91      0.07
   13   10   17     15.90      2.48
   11   10   17    -10.74     -3.33
    9   10   17     -9.49      7.19
    7   10   17     10.34      6.23
    5   10   17      1.99      5.02
    3   10   17     -4.81     -9.56
    1   10   17      8.00    -15.00
   16   11   17     -7.47     -7.30
   14   11   17     -5.86      2.74
   12   11   17     -7.34      2.10
   10   11   17      0.54     -3.58
    8   11   17      3.68     -9.19
    6   11   17     13.98     -6.90
    4   11   17     -0.75     11.30
    2   11   17     -5.01      2.68
    0   11   17      9.47     -0.70
   15   12   17      6.88    -10.44
   13   12   17    -10.39      3.50
   11   12   17      0.97      7.56
    9   12   17      0.22     11.70
    7   12   17     -8.06      6.66
    5   12   17     10.08     -5.56
    3   12   17      4.46     -7.53
    1   12   17     -5.51     -4.82
   16   13   17      2.38     -5.70
   14   13   17    -11.56     -3.41
   12   13   17      3.99      7.55
   10   13   17     23.14      4.23
    8   13   17     -4.25     -6.10
    6   13   17     -5.73    -10.61
    4   13   17     13.38     -4.20
    2   13   17     -2.95     15.05
    0   13   17    -18.27      0.34
   15   14   17     -4.58      2.07
   13   14   17    -19.11     -9.87
   11   14   17     -6.09      0.57
    9   14   17      2.10      9.38
    7   14   17     -1.27     19.72
    5   14   17      9.42     -9.51
    3   14   17      2.55     -1.14
    1   14   17      0.78      8.88
   16   15   17     -2.08      4.56
   14   15   17     12.99      3.78
   12   15   17     15.98      2.49
   10   15   17     -1.86     -0.03
    8   15   17      2.37     -1.93
    6   15   17      4.18     -1.50
    4   15   17     -6.72     -5.39
    2   15   17     -1.37      8.05
    0   15   17     -6.32      0.69
   15   16   17     -4.19      4.83
   13   16   17      7.93     -3.29
   11   16   17    -10.79     -0.45
    9   16   17      0.54      5.70
    7   16   17     16.51      9.62
    5   16   17      4.27      9.01
    3   16   17     -5.46      3.17
    1   16   17      8.71     -1.51
   16   17   17     -0.35     -0.94
   14   17   17      7.84     12.02
   12   17   17     14.99      5.37
   10   17   17     -4.66     -0.86
    8   17   17      1.86     -0.70
    6   17   17     -6.54      2.81
    4   17   17     -1.43      5.90
    2   17   17      3.84     -5.95
    0   17   17     -8.54     -0.89
    0    0   18    -32.60     -4.15
    2    0   18     -4.63      0.38
    4    0   18     -6.11     -1.67
    6    0   18    -13.05     -3.72
    8    0   18      8.70     -9.31
   10    0   18      6.26     -9.65
   12    0   18     25.53     -9.75
   14    0   18     23.93     -5.01
   16    0   18    -13.15     -1.95
   17    1   18      0.95     -1.23
   15    1   18     -0.14      6.40
   13    1   18     -8.08      2.30
   11    1   18    -11.03     -1.20
    9    1   18    -13.81     -5.47
    7    1   18     -6.40     -0.47
    5    1   18     -9.08     -7.00
    3    1   18     -7.61    -14.44
    1    1   18    -36.79    -12.48
   16    2   18      2.81      0.10
   14    2   18      5.93     13.83
   12    2   18     10.88      2.82
   10    2   18     11.73     -5.01
    8    2   18      4.41      6.41
    6    2   18     -6.66      3.32
    4    2   18    -14.97     14.90
    2    2   18    -19.83     10.45
    0    2   18    -15.07      2.05
   17    3   18      7.68      7.01
   15    3   18      1.04      4.07
   13    3   18    -25.13    -10.41
   11    3   18    -12.08      4.68
    9    3   18      4.19     13.82
    7    3   18     -0.59      6.50
    5    3   18      0.16    -10.49
    3    3   18    -16.81    -12.54
    1    3   18    -18.03      3.70
   16    4   18      1.87      8.96
   14    4   18     -4.97     10.76
   12    4   18     -6.71      4.89
   10    4   18      6.57      1.12
    8    4   18     -0.33     16.71
    6    4   18      8.22     12.97
    4    4   18    -13.77     14.08
    2    4   18     -6.87     16.02
    0    4   18     19.21      2.42
   17    5   18      2.77      2.65
   15    5   18      4.24    -10.81
   13    5   18     -7.12     -3.18
   11    5   18    -10.02     18.42
    9    5   18     -0.34      6.37
    7    5   18      7.94     -8.70
    5    5   18      8.15     -2.97
    3    5   18     -2.69     -6.81
    1    5   18     -9.61     -3.20
   16    6   18     -9.88     -1.63
   14    6   18     -0.49      9.59
   12    6   18      0.46     12.36
   10    6   18     -1.98      1.61
    8    6   18     -0.92     -5.51
    6    6   18      3.74      0.52
    4    6   18      4.38     14.54
    2    6   18      0.86     -3.49
    0    6   18     -5.32      1.49
   17    7   18      6.90     -5.40
   15    7   18     -4.55    -12.32
   13    7   18     -3.45      2.58
   11    7   18     -3.80     10.09
    9    7   18     -5.82     12.71
    7    7   18      3.88      0.08
    5    7   18      8.14      8.56
    3    7   18     12.79      1.40
    1    7   18    -11.54      4.18
   16    8   18     -3.48      0.31
   14    8   18      3.47      7.21
   12    8   18      2.84    -11.91
   10    8   18     -0.26     -7.14
    8    8   18     -0.19     -2.30
    6    8   18     -9.35    -13.98
    4    8   18      2.68     -6.82
    2    8   18      6.13     12.05
    0    8   18    -16.60     -0.80
   17    9   18      5.33      3.35
   15    9   18     -6.93      2.99
   13    9   18     -0.71    -17.64
   11    9   18      6.63     -2.89
    9    9   18      3.74     15.87
    7    9   18      8.79     10.83
    5    9   18      2.93    -15.74
    3    9   18      7.27      0.38
    1    9   18      7.09     13.96
   16   10   18      8.57     -3.12
   14   10   18      6.13      2.64
   12   10   18     -1.00      4.93
   10   10   18     -4.24     -0.90
    8   10   18      8.78     -2.45
    6   10   18     -4.52      1.03
    4   10   18    -15.35      0.60
    2   10   18     -2.41      4.72
    0   10   18      5.25      0.67
   17   11   18     -3.59      2.74
   15   11   18     -8.17     -7.05
   13   11   18     -4.43     -6.37
   11   11   18      4.94      4.70
    9   11   18     -0.52    -11.77
    7   11   18     -2.26     -6.26
    5   11   18      5.16     13.30
    3   11   18    -10.30     -2.47
    1   11   18      6.00     -7.20
   16   12   18      7.62     -5.50
   14   12   18     -0.25     -4.72
   12   12   18     -7.01     16.92
   10   12   18      4.48      3.53
    8   12   18     -2.80    -13.26
    6   12   18      2.78      2.88
    4   12   18     -7.76     11.98
    2   12   18     -7.43     -2.87
    0   12   18      9.08     -0.93
   17   13   18     -5.44     -0.23
   15   13   18      4.65     -5.70
   13   13   18     -1.29     -8.93
   11   13   18      0.08     -5.33
    9   13   18    -11.53     -2.59
    7   13   18    -12.04      1.00
    5   13   18      4.80     11.49
    3   13   18     -1.79      5.84
    1   13   18     -0.93      1.03
   16   14   18     -2.23      8.71
   14   14   18     -2.95      4.41
   12   14   18     -1.13     -7.80
   10   14   18      8.97     -1.01
    8   14   18      3.36     -1.49
    6   14   18     -3.27    -20.77
    4   14   18      0.29     -8.12
    2   14   18     -0.95     10.08
    0   14   18      3.73     -0.99
   17   15   18     -2.23     -6.15
   15   15   18      1.68     -1.42
   13   15   18      8.64     -7.27
   11   15   18     -8.45    -10.78
    9   15   18    -11.52     14.24
    7   15   18      0.77     14.94
    5   15   18     -7.28      8.22
    3   15   18      2.33     -2.00
    1   15   18     -8.97      1.42
   16   16   18     -7.06     -3.62
   14   16   18     -2.71      5.02
   12   16   18     -5.37     -2.13
   10   16   18     -6.33     -9.50
    8   16   18      3.99    -14.75
    6   16   18     -5.60    -15.27
    4   16   18     -2.70     -2.12
    2   16   18     10.39     -5.08
    0   16   18      6.31      0.24
   17   17   18      5.46     -4.21
   15   17   18     -4.85     -6.76
   13   17   18     -4.91      2.71
   11   17   18     -3.85     -1.40
    9   17   18      1.00     -8.63
    7   17   18      6.10      0.76
    5   17   18     -9.33      8.67
    3   17   18      1.80     -9.56
    1   17   18     -9.89    -10.74
   18   18   18     -7.85      1.72
   16   18   18      1.69     -1.81
   14   18   18      1.54     -1.83
   12   18   18     -2.22      8.01
   10   18   18      3.06     -5.68
    8   18   18      1.56     -9.18
    6   18   18     -8.83      2.20
    4   18   18     -2.79     -0.43
    2   18   18      3.47     -1.72
    0   18   18      3.01      0.96
    1    0   19     -5.02     -3.34
    3    0   19      4.22      1.92
    5    0   19     -3.37      4.88
    7    0   19      0.25      5.79
    9    0   19    -14.98      8.93
   11    0   19    -21.43     11.59
   13    0   19      0.05      6.00
   15    0   19     -3.08      2.38
   17    0   19      6.30     -0.91
   18    1   19     -4.28      7.67
   16    1   19    -12.43    -10.09
   14    1   19     -6.11    -13.87
   12    1   19     11.62     13.65
   10    1   19      7.27      7.67
    8    1   19     -3.36     -9.22
    6    1   19      8.52     -6.43
    4    1   19     19.09     -3.72
    2    1   19     20.57     12.76
    0    1   19     13.05      5.47
   17    2   19     10.03      7.67
   15    2   19      1.87     -8.62
   13    2   19     -6.52      2.72
   11    2   19    -12.82      4.91
    9    2   19     -6.41      0.78
    7    2   19      0.63      5.13
    5    2   19      5.72      2.84
    3    2   19     -0.94      8.82
    1    2   19      8.26     11.15
   18    3   19     -5.52      0.62
   16    3   19      4.91     -0.18
   14    3   19      8.87     -7.25
   12    3   19     11.31      4.77
   10    3   19     10.65      1.05
    8    3   19     -1.33    -10.55
    6    3   19     -0.74     -7.76
    4    3   19      6.32     -8.97
    2    3   19      4.95     13.94
    0    3   19     13.81      0.14
   17    4   19      9.50      2.02
   15    4   19      1.53      6.79
   13    4   19    -12.99     -7.05
   11    4   19     -2.03    -14.59
    9    4   19      5.66     -5.77
    7    4   19      4.25     -1.06
    5    4   19      0.75     -8.59
    3    4   19     -5.02     -4.25
    1    4   19     10.88     -3.61
   18    5   19      3.20     -7.38
   16    5   19      3.29      3.67
   14    5   19     11.42     11.06
   12    5   19     17.13     -1.63
   10    5   19      7.82     -4.33
    8    5   19     -8.68     -3.18
    6    5   19    -12.89     10.25
    4    5   19     13.09     12.24
    2    5   19     14.07     -6.21
    0    5   19      3.31     -1.29
   17    6   19     -8.32     -6.80
   15    6   19     -4.41     -2.89
   13    6   19      1.61     -3.52
   11    6   19     -6.35    -13.32
    9    6   19      2.51    -16.33
    7    6   19      4.91     -6.47
    5    6   19     -3.83      8.39
    3    6   19    -11.51    -15.62
    1    6   19     -0.60    -29.59
   18    7   19      0.38     -3.99
   16    7   19     -1.81     -4.72
   14    7   19     14.23      6.53
   12    7   19     18.95      6.83
   10    7   19     -1.35      5.09
    8    7   19     -9.08     -2.01
    6    7   19     -4.38     -2.82
    4    7   19      2.94     10.42
    2    7   19      8.08      6.09
    0    7   19     13.99     -1.44
   17    8   19     -9.96      2.73
   15    8   19     -2.78      5.45
   13    8   19      3.46     -0.88
   11    8   19     -6.21     -7.10
    9    8   19     -6.42      4.47
    7    8   19      1.79      3.45
    5    8   19      2.90     -6.20
    3    8   19     -2.02     -3.60
    1    8   19    -16.66     -6.11
   18    9   19      1.98      1.07
   16    9   19     -4.13     10.59
   14    9   19     -4.22     -1.86
   12    9   19     -1.05      0.09
   10    9   19     -1.19      5.30
    8    9   19     -5.06      6.12
    6    9   19    -10.91     -4.60
    4    9   19     -7.25     -2.90
    2    9   19      4.04     26.87
    0    9   19      6.02      0.00
   17   10   19      6.70      3.75
   15   10   19      2.48     -2.13
   13   10   19     -0.58      1.05
   11   10   19      1.26     -1.63
    9   10   19     -4.04      4.08
    7   10   19     -4.42     12.12
    5   10   19      1.20     -6.35
    3   10   19      8.65    -17.31
    1   10   19    -13.60     -1.84
   18   11   19     -2.14      4.80
   16   11   19      3.26      5.24
   14   11   19     -8.76     -1.62
   12   11   19     -2.78      8.72
   10   11   19     11.40     -8.16
    8   11   19      4.50    -13.03
    6   11   19     -9.12     11.99
    4   11   19     -2.73      2.15
    2   11   19      5.99     -3.09
    0   11   19     14.87     -3.86
   17   12   19      0.78     -5.08
   15   12   19     13.44    -11.06
   13   12   19      4.76      4.94
   11   12   19     -3.15      6.99
    9   12   19     -9.48     -2.02
    7   12   19      6.15      9.03
    5   12   19      7.82      2.28
    3   12   19     -9.33    -14.91
    1   12   19     -1.16    -11.49
   18   13   19     -7.37     -4.72
   16   13   19     -0.59      3.84
   14   13   19      7.52     12.70
   12   13   19      4.98     -0.03
   10   13   19     10.99     -4.40
    8   13   19      8.41     -1.61
    6   13   19      4.92     -1.79
    4   13   19     -1.01      0.89
    2   13   19      3.54     -4.90
    0   13   19     16.23     -4.10
   17   14   19     -3.92     -2.38
   15   14   19     -5.03      8.70
   13   14   19      0.77      1.08
   11   14   19     -8.47     -3.79
    9   14   19     -6.38     15.30
    7   14   19     -3.00      2.04
    5   14   19      6.14    -10.76
    3   14   19      0.34      7.63
    1   14   19     -0.88      2.34
   18   15   19      0.66      0.65
   16   15   19     -1.18      1.88
   14   15   19      5.67      8.35
   12   15   19     16.22     -6.88
   10   15   19      8.35      1.33
    8   15   19      3.29      2.44
    6   15   19     -3.19    -11.22
    4   15   19      6.45     -4.68
    2   15   19      5.84     -3.98
    0   15   19     -8.47     -0.24
   17   16   19     -1.99      2.06
   15   16   19    -12.07      3.65
   13   16   19     -4.77      4.18
   11   16   19      3.06      4.09
    9   16   19      5.35      7.46
    7   16   19     -1.54      4.08
    5   16   19      2.33      3.99
    3   16   19      8.24      8.56
    1   16   19     -4.29     -3.28
   18   17   19      4.52      1.84
   16   17   19      6.61     -3.22
   14   17   19      5.59     -8.13
   12   17   19      5.51      7.36
   10   17   19      0.16      4.90
    8   17   19     -2.64     -5.54
    6   17   19     -1.76      7.64
    4   17   19     -2.24      2.54
    2   17   19     -0.13     -3.73
    0   17   19     -4.15      1.87
   17   18   19     -1.89      5.63
   15   18   19      2.85      1.29
   13   18   19     -3.05      0.45
   11   18   19     -5.42      5.26
    9   18   19      2.26     -4.06
    7   18   19     10.08      6.57
    5   18   19      6.58      7.08
    3   18   19     -7.11      1.21
    1   18   19     -1.20      2.75
   16   19   19      3.10     -0.03
   14   19   19      3.69     -1.70
   12   19   19     -0.84      0.00
   10   19   19     -1.45     -1.00
    8   19   19     -1.10      2.09
    6   19   19     -2.46      3.70
    4   19   19     -0.65     -9.72
    2   19   19      0.73      4.91
    0   19   19      6.82     -1.31
    0    0   20      0.27     -1.00
    2    0   20    -11.84     -1.34
    4    0   20    -21.41      1.07
    6    0   20     -8.94      2.80
    8    0   20     17.12     -1.97
   10    0   20     22.45     -5.05
   12    0   20     25.60     -8.56
   14    0   20      5.31     -5.74
   16    0   20     -2.46     -3.68
   18    0   20      6.60     -0.23
   19    1   20     -6.70      3.75
   17    1   20      1.02      5.35
   15    1   20      8.19     -4.34
   13    1   20    -17.20      0.69
   11    1   20    -12.28      8.53
    9    1   20     -0.17     -7.12
    7    1   20      6.57     -4.98
    5    1   20      1.26     -3.33
    3    1   20      5.55     -5.54
    1    1   20     21.73      4.55
   18    2   20     -1.36     -0.19
   16    2   20     -7.25    -12.22
   14    2   20      7.92    -11.51
   12    2   20     15.20      3.26
   10    2   20      7.29     -3.08
    8    2   20      5.95     -2.79
    6    2   20      3.17     -2.17
    4    2   20     -7.14     -5.74
    2    2   20     -7.54      9.08
    0    2   20     -5.77      0.37
   19    3   20     -8.01      1.08
   17    3   20     -9.78      3.41
   15    3   20      3.11      3.62
   13    3   20     -6.01     -7.04
   11    3   20    -14.66      4.08
    9    3   20     -8.04      2.68
    7    3   20     -6.76      0.16
    5    3   20     -2.51    -12.30
    3    3   20      7.90    -11.78
    1    3   20      2.79     -3.56
   18    4   20     -2.09     -4.84
   16    4   20     -3.45      0.53
   14    4   20     -2.27      3.89
   12    4   20      2.78     -3.62
   10    4   20      5.94     -0.88
    8    4   20      2.42      8.06
    6    4   20     -3.81      0.56
    4    4   20     -1.17      3.68
    2    4   20     -0.38      1.70
    0    4   20    -14.40     -0.04
   19    5   20      1.98      1.03
   17    5   20      4.53     -3.27
   15    5   20     -8.89      0.13
   13    5   20     -7.85     -5.39
   11    5   20     -4.51     -8.13
    9    5   20     -6.68      9.44
    7    5   20    -14.27      7.68
    5    5   20     -2.75      3.51
    3    5   20      9.98    -13.34
    1    5   20    -16.57     -8.04
   18    6   20     -2.03      4.66
   16    6   20     -4.57      1.01
   14    6   20     -1.64      8.04
   12    6   20     -1.01      4.32
   10    6   20      7.06      1.76
    8    6   20     12.20     -3.37
    6    6   20     -0.85     -1.64
    4    6   20    -20.79      6.87
    2    6   20     -3.32     -6.36
    0    6   20     11.61     -0.73
   19    7   20      2.33      6.82
   17    7   20      2.33     -4.29
   15    7   20      2.99     -7.50
   13    7   20    -10.46      0.70
   11    7   20    -19.67     -3.56
    9    7   20     -7.99      0.11
    7    7   20     16.79     12.39
    5    7   20      5.76     12.45
    3    7   20    -12.60     -1.47
    1    7   20      6.63     -3.06
   18    8   20     -3.76      4.01
   16    8   20     -0.07     -6.48
   14    8   20      4.56     -2.01
   12    8   20      3.54      4.94
   10    8   20      4.58      4.76
    8    8   20      5.82    -13.11
    6    8   20      4.94    -24.36
    4    8   20     -7.45      0.43
    2    8   20     -2.07      7.02
    0    8   20     16.51     -1.87
   19    9   20     -4.61     -0.08
   17    9   20      3.91     -0.28
   15    9   20      3.14     -4.17
   13    9   20     -8.33     -7.58
   11    9   20     -2.35     -4.25
    9    9   20      7.62     -0.76
    7    9   20      5.76      6.23
    5    9   20      8.34     -1.27
    3    9   20      2.16     -3.22
    1    9   20      2.99      7.64
   18   10   20      9.46      0.12
   16   10   20     10.45     -0.80
   14   10   20     -5.93     -3.55
   12   10   20      0.48      5.91
   10   10   20     15.17      2.43
    8   10   20     -3.06     -6.14
    6   10   20     -3.25     -8.65
    4   10   20     19.61     -0.64
    2   10   20     11.11     18.04
    0   10   20    -15.95      1.96
   19   11   20     -1.58     -2.02
   17   11   20     -1.39      3.10
   15   11   20    -11.87      1.42
   13   11   20     -8.14    -11.52
   11   11   20      2.07      0.20
    9   11   20      2.51     -2.78
    7   11   20     -7.78      3.36
    5   11   20      0.70     -2.53
    3   11   20      6.98     -3.39
    1   11   20     -7.82      4.98
   18   12   20      0.78     -0.51
   16   12   20      0.68      4.23
   14   12   20      5.56      3.57
   12   12   20      1.84      6.88
   10   12   20     -8.99     -0.70
    8   12   20      3.19     -6.52
    6   12   20      5.50      3.27
    4   12   20     -4.71      2.63
    2   12   20     -0.63      0.10
    0   12   20     -3.09      2.06
   19   13   20      1.31      1.01
   17   13   20     -5.50     -6.08
   15   13   20     -5.86      1.80
   13   13   20      2.16     -4.25
   11   13   20    -16.24     -6.49
    9   13   20    -11.59      4.26
    7   13   20      9.62     -0.94
    5   13   20     -0.12     10.09
    3   13   20     -8.42      5.03
    1   13   20      3.06     -3.31
   18   14   20     -0.46      0.84
   16   14   20     -3.58     -3.14
   14   14   20      4.49     -1.22
   12   14   20      1.65     -6.26
   10   14   20     -6.15     -1.27
    8   14   20      1.75     -3.85
    6   14   20      1.70     -8.51
    4   14   20    -10.38      5.06
    2   14   20     -5.92     -4.31
    0   14   20     -1.80      1.96
   19   15   20      4.76      2.43
   17   15   20      7.97     -6.35
   15   15   20      0.08     -6.32
   13   15   20     -5.11      3.52
   11   15   20      3.55     -0.07
    9   15   20      1.40      7.97
    7   15   20     -3.35      6.93
    5   15   20     -2.86     14.56
    3   15   20      5.83      8.86
    1   15   20     -1.68     -2.08
   18   16   20     -2.52      5.27
   16   16   20      1.68     -0.63
   14   16   20     -7.09     -7.66
   12   16   20     -6.49     -4.28
   10   16   20      3.05     -1.93
    8   16   20     -9.22     -4.88
    6   16   20     -6.59    -12.76
    4   16   20      7.62     -2.26
    2   16   20      1.00      4.29
    0   16   20      0.25      2.97
   17   17   20      4.02      3.69
   15   17   20      4.02     -2.02
   13   17   20     -1.72     -0.10
   11   17   20      5.53      5.85
    9   17   20      8.42     -0.17
    7   17   20     -2.90      1.10
    5   17   20     -3.94     -1.01
    3   17   20     -2.19     -5.59
    1   17   20      5.85      3.36
   16   18   20     -3.34     -0.22
   14   18   20      3.11     -3.22
   12   18   20     -0.74      3.81
   10   18   20     -2.65      0.78
    8   18   20     -6.26     -2.60
    6   18   20      2.80     -3.21
    4   18   20      3.26     -3.43
    2   18   20      3.11      6.73
    0   18   20      9.45      1.51
   15   19   20      0.87      3.98
   13   19   20      1.57     -2.82
   11   19   20     -6.16     -6.24
    9   19   20     -2.70     -4.39
    7   19   20      6.04      2.53
    5   19   20      1.32     -4.89
    3   19   20     -1.22     -7.40
    1   19   20      3.28      1.95
   14   20   20     -1.56      0.27
   12   20   20      4.16     -0.90
   10   20   20      2.26     -2.81
    8   20   20      4.73      0.70
    6   20   20     -0.71      0.74
    4   20   20      0.11     -1.58
    2   20   20      3.64      1.25
    0   20   20     -1.41      0.48
    1    0   21     -8.00     -0.76
    3    0   21    -18.24      1.58
    5    0   21     -4.02      1.54
    7    0   21    -10.61     -0.48
    9    0   21     -9.88      3.81
   11    0   21    -15.99      5.16
   13    0   21    -14.81      4.74
   15    0   21     -6.75      4.69
   17    0   21      6.80      0.57
   19    0   21     -0.40     -1.02
   20    1   21     -5.66     -6.33
   18    1   21      4.90     -1.43
   16    1   21     10.54      2.82
   14    1   21     -7.90     -2.65
   12    1   21      0.04     -0.41
   10    1   21     12.66      0.62
    8    1   21     -6.92     -1.68
    6    1   21      2.89      1.00
    4    1   21     -5.62     -6.19
    2    1   21    -14.97     -4.37
    0    1   21     -5.74     -0.94
   19    2   21      3.58      4.19
   17    2   21     -3.47      6.01
   15    2   21      0.12      4.40
   13    2   21      1.48      7.20
   11    2   21    -13.24      4.91
    9    2   21     -9.78      0.66
    7    2   21      3.57      1.44
    5    2   21      0.31      9.84
    3    2   21     -9.35     10.15
    1    2   21     -9.62      6.58
   20    3   21      7.73     -6.51
   18    3   21      0.25     -2.10
   16    3   21     -6.09     -1.06
   14    3   21     15.23     -0.68
   12    3   21     18.52      4.22
   10    3   21      0.50      3.93
    8    3   21     -0.48     -2.51
    6    3   21      0.86      9.28
    4    3   21      6.33     10.03
    2    3   21     -5.58     -1.38
    0    3   21    -20.90     -2.88
   19    4   21      1.36      1.82
   17    4   21      3.40      0.96
   15    4   21     -5.41      3.39
   13    4   21     -3.40      0.80
   11    4   21     -4.50     -0.37
    9    4   21      0.10      2.24
    7    4   21      1.77     -7.34
    5    4   21     12.99     -3.13
    3    4   21     17.38     12.96
    1    4   21    -12.35     10.91
   20    5   21      4.94     -1.59
   18    5   21     10.87     -1.86
   16    5   21     -2.20      5.38
   14    5   21     -1.62      4.19
   12    5   21     15.10      1.56
   10    5   21     13.20      1.68
    8    5   21      3.63      0.58
    6    5   21     -8.03     -3.37
    4    5   21     13.38      2.14
    2    5   21      8.34     10.56
    0    5   21     -8.80      1.42
   19    6   21     -2.63     -4.53
   17    6   21      5.04     -1.53
   15    6   21     -2.44      2.86
   13    6   21     -5.91     -5.64
   11    6   21     -3.22     -4.27
    9    6   21     -3.52      1.08
    7    6   21      2.45     -0.59
    5    6   21      7.89     -9.46
    3    6   21      6.06     -2.40
    1    6   21     -4.24     -3.05
   20    7   21     -1.85     -4.27
   18    7   21      1.16     -2.11
   16    7   21      7.65      4.24
   14    7   21      9.03     -0.85
   12    7   21      4.64     -1.97
   10    7   21      3.14      0.69
    8    7   21      2.00      3.71
    6    7   21      2.10     -3.91
    4    7   21     -9.38     -3.41
    2    7   21     -0.25      9.34
    0    7   21     19.14      6.69
   19    8   21     -0.56      2.64
   17    8   21     -7.31     -0.20
   15    8   21      3.40     -0.15
   13    8   21      4.08      5.87
   11    8   21     -5.80     -1.15
    9    8   21     -7.40     -1.75
    7    8   21      6.94      8.82
    5    8   21      7.30     14.48
    3    8   21    -12.47     -7.98
    1    8   21     -4.11    -21.72
   20    9   21     -6.84     -4.12
   18    9   21     -8.77      4.48
   16    9   21      3.61     -0.56
   14    9   21      3.65     -2.52
   12    9   21     -1.49      8.28
   10    9   21     -4.20      3.81
    8    9   21    -17.12     -4.91
    6    9   21     -8.17      6.86
    4    9   21     -5.03      8.31
    2    9   21     -9.96      1.84
    0    9   21      3.85      2.54
   19   10   21      6.42     -1.54
   17   10   21     -0.12      1.97
   15   10   21      1.22      0.98
   13   10   21     -2.88      3.05
   11   10   21      8.77     -2.13
    9   10   21      1.12      5.49
    7   10   21     -5.93      7.26
    5   10   21      1.88     -6.03
    3   10   21      2.88     -8.75
    1   10   21    -12.00     -5.47
   20   11   21     -4.66     -2.30
   18   11   21      0.42      0.91
   16   11   21     -9.55      3.64
   14   11   21     -6.09     -2.34
   12   11   21      4.25      1.53
   10   11   21      3.77      2.87
    8   11   21     -7.88      0.96
    6   11   21    -15.32      3.42
    4   11   21      2.85      2.24
    2   11   21      4.89      9.76
    0   11   21     -3.77     -1.29
   19   12   21      4.84     -2.36
   17   12   21      3.42     -2.93
   15   12   21      3.62     -1.48
   13   12   21     10.19     -8.81
   11   12   21      1.70     -4.70
    9   12   21      2.11      8.67
    7   12   21      6.87     -1.02
    5   12   21     -7.60    -15.45
    3   12   21     -1.01     -1.41
    1   12   21      2.63      9.99
   20   13   21     -1.81      1.57
   18   13   21      0.60     -1.13
   16   13   21     -4.45      0.98
   14   13   21      0.28      8.23
   12   13   21      4.26      1.21
   10   13   21     -2.45     -2.78
    8   13   21     14.18      0.81
    6   13   21      0.40      4.36
    4   13   21     -4.10      1.35
    2   13   21      3.97     -7.09
    0   13   21      3.93     -2.75
   19   14   21     -1.69      1.03
   17   14   21      1.34     -1.75
   15   14   21      1.17      0.62
   13   14   21     -0.38      4.77
   11   14   21     -3.11      4.33
    9   14   21     -2.24     -5.37
    7   14   21      1.59     -9.31
    5   14   21     -0.97     -0.94
    3   14   21      2.17      0.98
    1   14   21      5.44     -5.80
   18   15   21     -1.08      1.11
   16   15   21      7.90     -1.14
   14   15   21      0.97      3.34
   12   15   21     -5.79      3.28
   10   15   21      5.12     -4.68
    8   15   21      3.40     -4.06
    6   15   21      0.42      1.56
    4   15   21     -3.12     -5.70
    2   15   21     -6.55    -14.36
    0   15   21     -2.75     -0.60
   17   16   21     -2.50      2.45
   15   16   21     -1.05      5.27
   13   16   21     -9.06      1.02
   11   16   21      3.13     -1.60
    9   16   21      5.03     -2.27
    7   16   21     -8.26      2.44
    5   16   21      9.37     -2.00
    3   16   21      6.48      0.33
    1   16   21     -0.18     -0.81
   16   17   21      0.51     -2.09
   14   17   21      2.80     -6.59
   12   17   21      0.57     -4.24
   10   17   21      0.15      3.31
    8   17   21     -3.06     -0.16
    6   17   21      1.17     -0.76
    4   17   21     -8.90     -5.76
    2   17   21    -14.07      1.93
    0   17   21      0.11      0.41
   15   18   21     -1.48      2.60
   13   18   21     -1.87      0.09
   11   18   21     -0.40     -5.62
    9   18   21     -1.81     -1.22
    7   18   21      3.14      4.84
    5   18   21      6.74      1.42
    3   18   21     -0.29      4.65
    1   18   21     -1.76      0.67
   14   19   21      0.66      0.24
   12   19   21      5.35      5.26
   10   19   21     -1.92      4.00
    8   19   21      1.82     -0.03
    6   19   21      0.79     -0.72
    4   19   21     -9.22      1.34
    2   19   21     -2.95     -0.47
    0   19   21      0.44     -0.45
   13   20   21      0.46      4.37
   11   20   21     -1.82      2.80
    9   20   21     -4.09     -0.21
    7   20   21     -1.01      2.77
    5   20   21     -2.21      8.45
    3   20   21      4.21      5.89
    1   20   21     -3.09     -1.24
   12   21   21     -0.31      2.44
   10   21   21      5.15      2.73
    8   21   21      9.81      2.61
    6   21   21     -5.42      1.60
    4   21   21     -2.84      0.97
    2   21   21      6.57      1.31
    0   21   21      2.59     -0.31
    0    0   22     15.83      3.35
    2    0   22     11.80      0.53
    4    0   22     12.12      0.66
    6    0   22      2.24      0.77
    8    0   22      7.75      1.31
   10    0   22     17.22      0.09
   12    0   22     11.37     -2.95
   14    0   22     -4.86     -1.06
   16    0   22     -0.97     -1.80
   18    0   22      8.68     -1.19
   20    0   22      3.80     -0.15
   21    1   22     -1.24      1.45
   19    1   22     -7.46     -3.33
   17    1   22     -3.20      3.30
   15    1   22     12.19      9.46
   13    1   22     -2.76     -3.36
   11    1   22     -4.47     -7.47
    9    1   22     -0.44     -2.57
    7    1   22      3.53      5.36
    5    1   22      5.22      3.88
    3    1   22     12.45     -2.00
    1    1   22     19.39     -8.28
   20    2   22      1.65     -0.58
   18    2   22     -1.95     -6.62
   16    2   22     -8.11     -0.70
   14    2   22     -0.99     -0.83
   12    2   22      5.64     -9.13
   10    2   22     -0.52     -4.16
    8    2   22      2.75      2.94
    6    2   22     -0.95      6.87
    4    2   22     -0.51      0.43
    2    2   22     11.40    -18.34
    0    2   22     16.54      2.06
   21    3   22      2.99      3.63
   19    3   22     -2.55      3.94
   17    3   22     -6.68     -1.30
   15    3   22      3.19      1.44
   13    3   22      2.03      4.18
   11    3   22    -13.54     -5.54
    9    3   22     -9.41    -10.95
    7    3   22      2.38     -2.42
    5    3   22     -3.39      4.31
    3    3   22      4.01    -17.46
    1    3   22      9.48    -17.02
   20    4   22     -3.93      2.34
   18    4   22     -2.75     -0.99
   16    4   22     -1.57     -6.74
   14    4   22      3.00      2.49
   12    4   22      0.43      7.32
   10    4   22     -2.42      2.18
    8    4   22     -2.68     -5.62
    6    4   22     -6.51     -2.55
    4    4   22    -11.45      1.38
    2    4   22      4.79      2.69
    0    4   22      8.90     -0.52
   21    5   22     -0.32      2.94
   19    5   22      1.68      5.02
   17    5   22      2.97     -3.69
   15    5   22     -3.66    -10.71
   13    5   22     -3.71     -4.34
   11    5   22      1.01      0.42
    9    5   22     -6.30      4.14
    7    5   22    -11.53      1.93
    5    5   22     -5.07    -11.99
    3    5   22      5.36     -3.96
    1    5   22      4.37      3.25
   20    6   22     -3.59     -2.29
   18    6   22     -0.11      0.36
   16    6   22      3.78      4.69
   14    6   22     -2.63      3.78
   12    6   22      0.20      3.14
   10    6   22      7.62      6.09
    8    6   22      6.08      5.16
    6    6   22     -4.74     -2.71
    4    6   22    -11.77      0.28
    2    6   22     -1.78     18.99
    0    6   22     -0.17     -1.31
   21    7   22      0.17     -0.91
   19    7   22      0.08      0.63
   17    7   22     -2.25      6.05
   15    7   22     -5.63     -0.07
   13    7   22     -5.89     -3.56
   11    7   22     -1.88     -0.31
    9    7   22      0.25      3.57
    7    7   22     -2.77      0.90
    5    7   22     -3.59     -8.82
    3    7   22     -0.32     -3.93
    1    7   22      9.47      8.17
   20    8   22      0.18      0.95
   18    8   22     -3.33      2.82
   16    8   22      2.09     -4.84
   14    8   22      1.40     -3.50
   12    8   22     -1.23      6.83
   10    8   22      3.30     -1.75
    8    8   22      2.35     -8.58
    6    8   22      1.84      6.34
    4    8   22     -3.65      4.59
    2    8   22     -1.35    -15.70
    0    8   22      6.58     -1.01
   21    9   22      0.96      0.41
   19    9   22     -2.19      2.22
   17    9   22     -4.14     -3.05
   15    9   22      3.46      0.22
   13    9   22     -1.83      6.86
   11    9   22     -4.97      1.17
    9    9   22     10.30    -17.02
    7    9   22     12.26     -5.83
    5    9   22      3.13      7.69
    3    9   22     -2.95     -8.08
    1    9   22     15.63     -9.52
   20   10   22      1.60      1.98
   18   10   22     -2.32     -1.88
   16   10   22      2.47     -4.73
   14   10   22      3.87      1.88
   12   10   22      0.51     -5.08
   10   10   22     -1.60     -8.09
    8   10   22     -7.59     -1.82
    6   10   22      4.74      4.23
    4   10   22      8.83      9.20
    2   10   22     -1.32     -9.25
    0   10   22     -3.58     -0.06
   19   11   22      1.19     -0.49
   17   11   22     -1.43     -2.70
   15   11   22     -5.39      5.48
   13   11   22      0.80     -0.74
   11   11   22     -2.98     -2.69
    9   11   22      7.89      7.48
    7   11   22      5.40     -5.23
    5   11   22     -0.95    -11.28
    3   11   22      5.05      2.60
    1   11   22      4.16      6.14
   20   12   22      0.47     -3.60
   18   12   22      1.42     -1.86
   16   12   22     -2.29      8.09
   14   12   22      2.29      8.61
   12   12   22      2.67     -9.54
   10   12   22     -6.70     -0.97
    8   12   22     -6.26     10.47
    6   12   22     -0.94     -2.72
    4   12   22      1.36     -3.64
    2   12   22      1.24      6.79
    0   12   22    -16.95      1.76
   19   13   22      0.64      1.53
   17   13   22      0.48     -0.59
   15   13   22     -8.07     -5.24
   13   13   22      0.97     -0.06
   11   13   22      1.78      5.32
    9   13   22     -3.67      2.93
    7   13   22     -1.77     -1.48
    5   13   22      1.06     -0.25
    3   13   22     12.42      7.02
    1   13   22     -0.83      2.92
   18   14   22      0.72      3.19
   16   14   22      4.18      0.90
   14   14   22      4.11     -7.69
   12   14   22      4.57      1.44
   10   14   22     -0.99      2.37
    8   14   22      0.06     -0.97
    6   14   22      0.69      7.45
    4   14   22     -6.74      0.42
    2   14   22     -2.88     -1.36
    0   14   22     -1.73      3.97
   17   15   22      0.73     -2.19
   15   15   22      1.45     -5.85
   13   15   22     -0.03      3.75
   11   15   22      4.02      7.35
    9   15   22      0.74     -7.28
    7   15   22     -0.80      0.00
    5   15   22      7.15     14.93
    3   15   22      1.38      3.22
    1   15   22     -0.19     -1.50
   16   16   22      0.81      3.63
   14   16   22      0.07     -1.21
   12   16   22     -4.48     -0.54
   10   16   22     -0.43      1.19
    8   16   22      0.07      5.48
    6   16   22      3.74      4.59
    4   16   22     -3.11      0.85
    2   16   22      0.17      4.60
    0   16   22     13.33      1.84
   15   17   22      4.38      4.11
   13   17   22      5.37     -0.33
   11   17   22      2.52     -3.71
    9   17   22     -0.30      5.05
    7   17   22     -2.18      3.19
    5   17   22      1.71     -3.08
    3   17   22     -0.40     -1.96
    1   17   22     -0.13      1.90
   14   18   22     -1.24      4.79
   12   18   22     -1.54      2.64
   10   18   22     -2.31      3.18
    8   18   22     -0.98      5.86
    6   18   22      0.37     -3.30
    4   18   22      1.88      2.71
    2   18   22      3.63      2.12
    0   18   22      5.61      0.36
   13   19   22      4.67     -2.80
   11   19   22      1.58     -8.01
    9   19   22     -1.17     -2.85
    7   19   22     -4.01     -0.89
    5   19   22      1.37     -2.05
    3   19   22      4.67     -5.99
    1   19   22     -5.99     -2.89
   12   20   22      0.69     -0.34
   10   20   22     -0.28      1.86
    8   20   22      0.48     -2.96
    6   20   22     -1.90     -4.66
    4   20   22     -1.14      0.87
    2   20   22     -0.07     -1.89
    0   20   22     -3.86     -0.27
    9   21   22      0.07     -5.73
    7   21   22      0.22     -3.97
    5   21   22      1.63     -2.22
    3   21   22      2.98     -2.86
    1   21   22     -4.41     -0.12
    8   22   22     -1.68      0.88
    6   22   22     -3.40      1.48
    4   22   22     -4.34     -0.78
    2   22   22     -2.59      2.97
    0   22   22     -1.13      0.14
    1    0   23    -19.98      1.15
    3    0   23    -10.86      3.07
    5    0   23     -4.28     -0.51
    7    0   23     -0.83     -0.05
    9    0   23      6.21      4.64
   11    0   23     -1.40      1.43
   13    0   23     -0.94      0.11
   15    0   23     -6.80      0.94
   17    0   23     -2.09      0.26
   19    0   23      3.82     -0.72
   21    0   23      6.55     -0.97
   22    1   23     -1.60      0.54
   20    1   23     -4.22     -3.88
   18    1   23     -2.62     -7.26
   16    1   23     -1.61      3.18
   14    1   23     -4.36      3.03
   12    1   23     -1.79     -8.35
   10    1   23      1.25      1.60
    8    1   23    -13.32      6.48
    6    1   23     -7.86     -1.46
    4    1   23      1.28     -0.98
    2    1   23     -9.93     -4.75
    0    1   23    -24.20     -2.97
   21    2   23      2.01     -3.04
   19    2   23      3.67      2.50
   17    2   23      6.62      4.71
   15    2   23     -0.48      6.26
   13    2   23      0.25     -0.15
   11    2   23      1.71     -0.46
    9    2   23     14.81      4.40
    7    2   23     10.60     -9.49
    5    2   23     -0.89     -4.08
    3    2   23    -12.36      0.21
    1    2   23     -5.51     -0.40
   22    3   23     -2.28     -1.11
   20    3   23     -1.14     -2.37
   18    3   23      5.52     -6.03
   16    3   23      2.17     -6.73
   14    3   23     -1.55     -2.60
   12    3   23      4.74      0.25
   10    3   23      4.19      3.11
    8    3   23      1.21      1.50
    6    3   23     -0.32      9.14
    4    3   23     -2.59     13.32
    2    3   23     -6.43     -4.18
    0    3   23     -3.39     -2.66
   21    4   23     -1.19     -2.81
   19    4   23     -1.61      8.94
   17    4   23      0.93      2.95
   15    4   23      4.62     -3.42
   13    4   23     -2.81      1.85
   11    4   23     -1.46      0.31
    9    4   23      8.43     -6.52
    7    4   23     17.24     -3.64
    5    4   23      5.63      1.87
    3    4   23     -9.46     -2.98
    1    4   23     -1.31     -2.06
   20    5   23      1.14      0.15
   18    5   23     -0.65      2.80
   16    5   23     -2.58     -1.62
   14    5   23      1.36     -7.17
   12    5   23     -0.31      1.88
   10    5   23     -6.63     -0.15
    8    5   23      1.51      0.57
    6    5   23      5.70     -0.79
    4    5   23     -3.44      5.00
    2    5   23    -10.45     12.22
    0    5   23     -4.91      2.81
   21    6   23      0.52      0.18
   19    6   23     -1.56     -6.84
   17    6   23      1.11      1.29
   15    6   23     -1.11      6.00
   13    6   23      0.51     -6.49
   11    6   23      3.01     -6.85
    9    6   23     -5.07      2.82
    7    6   23     -5.94      0.34
    5    6   23     13.08    -11.26
    3    6   23     14.13     -1.28
    1    6   23    -17.08      4.30
   20    7   23     -1.49     -3.62
   18    7   23      1.71      1.84
   16    7   23      3.31      6.59
   14    7   23     -1.62     -9.08
   12    7   23     -1.37    -11.58
   10    7   23      0.43     -3.34
    8    7   23     -2.76      5.97
    6    7   23     -4.19     -2.57
    4    7   23      8.33     -7.11
    2    7   23      1.17     17.19
    0    7   23    -12.62      8.19
   19    8   23      5.21     -6.71
   17    8   23      0.66     -1.79
   15    8   23     -6.97     -0.33
   13    8   23     -0.81     -2.84
   11    8   23      8.13      2.65
    9    8   23     -4.51      2.23
    7    8   23     -7.99      2.84
    5    8   23      7.17      3.17
    3    8   23      9.96      3.41
    1    8   23    -15.09     -4.26
   21    8   23      2.55      1.38
   20    9   23     -1.95      2.45
   18    9   23      4.83     -0.11
   16    9   23      5.51     -1.05
   14    9   23      0.61      2.99
   12    9   23     -5.12      5.10
   10    9   23     -1.09     -1.05
    8    9   23      0.00     -4.44
    6    9   23     -3.14      7.53
    4    9   23     -5.40      7.96
    2    9   23     -2.30     -0.42
    0    9   23      0.69      3.20
   19   10   23      1.98      1.97
   17   10   23     -3.72     -4.63
   15   10   23     -0.28     -3.97
   13   10   23     -0.54      2.11
   11   10   23     -5.35      2.90
    9   10   23     -0.30      6.15
    7   10   23      8.94     -4.92
    5   10   23     -2.71     -2.25
    3   10   23    -16.91      0.52
    1   10   23      4.94     -7.61
   18   11   23      3.39      0.27
   16   11   23      4.09     -0.78
   14   11   23      2.88      7.10
   12   11   23     -0.06      0.40
   10   11   23     -4.92      1.19
    8   11   23      4.57      1.14
    6   11   23      1.42      1.41
    4   11   23     -2.74     11.12
    2   11   23     -0.54     -0.66
    0   11   23      8.32     -0.50
   17   12   23      0.09     -1.03
   15   12   23      1.44     -6.74
   13   12   23     -5.12     -7.06
   11   12   23      2.25     -1.93
    9   12   23      5.32      4.26
    7   12   23     -0.32     -7.07
    5   12   23     -5.03    -10.84
    3   12   23     -1.23      2.04
    1   12   23      0.80      4.38
   19   12   23     -0.69      0.38
   18   13   23      2.58      4.11
   16   13   23      0.90      4.68
   14   13   23     -2.49     -2.81
   12   13   23     -2.26     -1.92
   10   13   23      0.86     -3.24
    8   13   23     -0.26      4.86
    6   13   23     -4.50      4.78
    4   13   23      5.07     -5.42
    2   13   23     -0.75     -5.60
    0   13   23     -8.89     -0.63
   17   14   23     -3.21      0.61
   15   14   23     -5.82     -4.87
   13   14   23     -7.59     -0.78
   11   14   23      2.67     12.18
    9   14   23     -0.53     -8.10
    7   14   23     -8.73    -10.27
    5   14   23      3.26     -1.72
    3   14   23      8.97      2.51
    1   14   23     -0.84      7.93
   16   15   23      2.65      2.37
   14   15   23      2.03     -0.89
   12   15   23     -5.22     -3.12
   10   15   23     -6.92     -2.64
    8   15   23      0.09      1.71
    6   15   23     -0.43      2.67
    4   15   23     -6.12    -13.65
    2   15   23     -8.71     -6.74
    0   15   23     -1.63      0.75
   15   16   23     -2.82      2.03
   13   16   23     -1.29      2.67
   11   16   23      3.82      2.50
    9   16   23      0.30     -5.52
    7   16   23      2.00     -8.41
    5   16   23      2.40     -4.89
    3   16   23      1.92      6.52
    1   16   23      5.19      5.21
   14   17   23      0.80     -1.10
   12   17   23     -1.10     -6.78
   10   17   23     -3.33     -2.20
    8   17   23      0.90      3.51
    6   17   23      0.51     -3.74
    4   17   23     -8.56     -6.16
    2   17   23     -5.10     -6.80
    0   17   23     -1.49      0.02
   13   18   23     -3.73      2.84
   11   18   23      2.60     -4.06
    9   18   23      5.58     -2.52
    7   18   23      2.32     -2.96
    5   18   23     -0.27     -0.35
    3   18   23      5.02      5.97
    1   18   23      5.72     -2.42
   10   19   23      0.39      4.54
    8   19   23      0.23      0.19
    6   19   23     -1.95      0.59
    4   19   23     -2.58      3.46
    2   19   23      0.18     -5.77
    0   19   23      2.45     -1.09
   12   19   23     -0.22      1.20
    9   20   23      0.48      1.03
    7   20   23      2.18     -0.89
    5   20   23      2.99      3.14
    3   20   23      3.77      3.97
    1   20   23      4.68     -1.10
    6   21   23     -0.53      1.15
    4   21   23     -3.07      0.43
    2   21   23     -1.42      1.57
    0   21   23      1.07     -0.63
    8   21   23      0.88      1.51
    3   22   23      3.37      0.04
    1   22   23      2.55      2.73
    0    0   24     -2.86      2.41
    2    0   24     11.06     -1.79
    4    0   24     16.63     -1.37
    6    0   24      4.49     -2.35
    8    0   24      7.35     -1.61
   10    0   24     -5.26     -1.62
   12    0   24     -1.77     -1.74
   14    0   24      4.56      0.39
   16    0   24     -3.47      0.72
   18    0   24     -0.49      0.15
   20    0   24      6.49     -0.19
   21    1   24      1.72      1.87
   19    1   24      0.18     -0.65
   17    1   24     -1.66     -0.99
   15    1   24      9.13      0.55
   13    1   24     11.89      1.46
   11    1   24      0.69     -0.25
    9    1   24    -12.64     -0.17
    7    1   24     -8.07     -1.90
    5    1   24     -0.41     -2.38
    3    1   24     12.88      6.80
    1    1   24      1.30      5.25
   20    2   24     -1.57      1.74
   18    2   24     -0.71     -0.92
   16    2   24     -4.93      2.61
   14    2   24     -7.10     -0.98
   12    2   24     -4.04     -7.98
   10    2   24     -1.17      1.52
    8    2   24     -6.55      7.36
    6    2   24     -7.41     -3.05
    4    2   24      2.43     -2.48
    2    2   24      3.62      6.79
    0    2   24      3.96      2.73
   21    3   24     -0.11      2.21
   19    3   24      3.17      0.69
   17    3   24      4.49     -0.85
   15    3   24     -4.18     -0.83
   13    3   24     -6.89      9.67
   11    3   24     -0.76      6.16
    9    3   24     -4.60     -5.66
    7    3   24      0.11     -1.00
    5    3   24     -1.77      2.81
    3    3   24     -0.62      8.54
    1    3   24      6.00      1.36
   20    4   24     -1.58      0.65
   18    4   24     -4.81      0.68
   16    4   24      0.76     -0.57
   14    4   24      2.66      2.65
   12    4   24      0.18      3.71
   10    4   24     -3.18      2.81
    8    4   24     -5.35      0.69
    6    4   24      0.51      1.67
    4    4   24    -11.70     -6.25
    2    4   24      1.61     -9.62
    0    4   24     20.95     -0.44
   19    5   24      0.10      0.26
   17    5   24     -2.40     -2.80
   15    5   24      2.45     -1.55
   13    5   24      0.68      8.82
   11    5   24     -4.41      1.86
    9    5   24      0.91     -6.31
    7    5   24     10.71      0.85
    5    5   24     -2.05      8.20
    3    5   24     -6.52     -2.13
    1    5   24     22.14     -4.64
   20    6   24      0.14     -2.00
   18    6   24     -2.75     -0.09
   16    6   24      7.91      2.25
   14    6   24      8.43      3.97
   12    6   24     -0.57      4.69
   10    6   24      1.27      4.46
    8    6   24      2.40     -1.94
    6    6   24      4.53      5.17
    4    6   24      2.49     -0.41
    2    6   24      2.41     -7.18
    0    6   24      1.43     -3.25
   19    7   24     -0.71      0.77
   17    7   24     -5.92      1.69
   15    7   24     -6.70      3.66
   13    7   24      0.12      1.38
   11    7   24      8.56      3.08
    9    7   24      3.47      5.22
    7    7   24    -11.05      3.21
    5    7   24     -3.75     -4.91
    3    7   24      7.76     -6.18
    1    7   24      3.67      0.18
   18    8   24      2.23      0.48
   16    8   24      4.65      3.81
   14    8   24      3.81      1.99
   12    8   24      5.01      1.06
   10    8   24      2.42      0.39
    8    8   24     -4.85     -1.75
    6    8   24     -9.52     -0.52
    4    8   24      5.98     -3.33
    2    8   24      3.57     -0.73
    0    8   24    -12.22     -0.31
   19    9   24      1.28      2.03
   17    9   24     -5.11      1.13
   15    9   24     -9.98     -1.34
   13    9   24      2.95     -2.29
   11    9   24      2.92      1.84
    9    9   24      6.35      4.57
    7    9   24      6.88     -2.30
    5    9   24     -0.14     -7.32
    3    9   24      3.61     -6.10
    1    9   24      4.45      3.05
   18   10   24     -5.23     -2.75
   16   10   24     -4.17     -0.83
   14   10   24     11.82      6.82
   12   10   24      6.10     -2.04
   10   10   24    -12.30     -7.70
    8   10   24     -7.67     -0.54
    6   10   24     -1.54      2.48
    4   10   24    -11.25      4.87
    2   10   24     -3.52     -2.88
    0   10   24      6.56      0.38
   17   11   24      0.80     -0.68
   15   11   24     -2.61     -2.93
   13   11   24     -2.35      0.77
   11   11   24     -3.88     -1.15
    9   11   24      5.44      0.64
    7   11   24     14.45      2.02
    5   11   24      0.77      0.90
    3   11   24     -5.34     -3.59
    1   11   24      4.28     -7.75
   16   12   24      1.40      2.38
   14   12   24      4.35      9.63
   12   12   24     -1.80      1.54
   10   12   24     -1.24     -5.59
    8   12   24     -7.86     -1.85
    6   12   24      0.28      4.39
    4   12   24     -2.75      4.47
    2   12   24     -1.96     -4.04
    0   12   24      5.12      1.11
   15   13   24     -0.49     -2.07
   13   13   24     -2.64      0.66
   11   13   24      7.88      0.35
    9   13   24      8.47      0.97
    7   13   24     -5.37      7.58
    5   13   24      1.45      2.98
    3   13   24      4.53     -3.70
    1   13   24     -4.12     -1.90
   17   13   24      4.55      1.39
   16   14   24      3.05      2.71
   14   14   24      5.25     -0.20
   12   14   24      3.65     -1.60
   10   14   24      4.88     -1.88
    8   14   24     -2.41     -0.39
    6   14   24      1.81      3.24
    4   14   24      3.30     -2.85
    2   14   24      3.03      3.92
    0   14   24      0.55      1.87
   15   15   24     -0.37     -0.68
   13   15   24      6.19     -0.78
   11   15   24      0.66      1.28
    9   15   24     -0.69      2.33
    7   15   24      4.33      2.04
    5   15   24      0.61      1.76
    3   15   24     -2.60      4.36
    1   15   24     -2.12      2.44
   14   16   24     -0.42     -0.25
   12   16   24      1.84     -0.42
   10   16   24     -5.21      0.79
    8   16   24     -0.81      4.46
    6   16   24      1.09      4.97
    4   16   24     -0.31      2.65
    2   16   24      2.67      2.70
    0   16   24     -1.38      0.02
   11   17   24     -1.03      1.29
    9   17   24     -4.31      1.70
    7   17   24      1.34     -1.55
    5   17   24      1.30      6.05
    3   17   24     -0.27      3.81
    1   17   24     -2.04      0.44
   13   17   24      5.07      1.36
   10   18   24      1.09      0.73
    8   18   24      2.61      2.32
    6   18   24     -2.81      3.48
    4   18   24     -0.78      1.92
    2   18   24     -2.35     -2.98
    0   18   24     -7.77      0.26
    9   19   24      0.59     -2.19
    7   19   24     -5.64     -0.06
    5   19   24     -1.69      1.95
    3   19   24     -0.49     -0.36
    1   19   24     -4.16      1.39
    6   20   24      0.58      0.65
    4   20   24     -0.47     -0.92
    2   20   24     -2.84     -2.43
    0   20   24      0.28     -0.09
    3   21   24     -1.33     -0.34
    1   21   24     -0.35      1.84
    1    0   25      5.02      1.61
    3    0   25     -9.67      2.70
    5    0   25     -3.75      4.01
    7    0   25      7.10      4.93
    9    0   25     11.74      6.99
   11    0   25     -1.30      2.07
   13    0   25      4.22     -0.30
   15    0   25     -2.02     -1.05
   17    0   25     -2.13      0.38
   19    0   25     -1.11      0.86
   20    1   25     -3.81      1.69
   18    1   25     -2.24      0.59
   16    1   25     -0.27     -3.93
   14    1   25     -0.60      0.73
   12    1   25     -5.64      4.49
   10    1   25     -3.81      1.07
    8    1   25      4.30      1.95
    6    1   25      4.61     -1.31
    4    1   25      2.27     -6.65
    2    1   25      3.34      0.66
    0    1   25     -2.35     -1.30
   19    2   25      0.64      2.95
   17    2   25      4.55      5.14
   15    2   25     -1.43      0.18
   13    2   25     -1.36     -3.92
   11    2   25      9.47     -0.28
    9    2   25     13.22      2.50
    7    2   25      2.81     -4.03
    5    2   25      6.65     -7.31
    3    2   25      3.32      6.92
    1    2   25     -0.38     10.96
   20    3   25     -1.05     -1.69
   18    3   25      3.88     -1.14
   16    3   25      3.11     -0.95
   14    3   25     -4.24     -4.39
   12    3   25      4.66     -5.16
   10    3   25      6.44      0.51
    8    3   25     -3.81      8.04
    6    3   25     -4.63     -6.09
    4    3   25      3.15     -9.57
    2    3   25      0.13     -1.49
    0    3   25     -5.40     -1.80
   19    4   25     -0.09      2.17
   17    4   25     -1.62      3.47
   15    4   25     -0.75      1.12
   13    4   25     -0.43     -5.19
   11    4   25      0.93     -6.65
    9    4   25      5.04     -4.23
    7    4   25      3.45     -1.02
    5    4   25      5.65      4.46
    3    4   25     -4.01      0.80
    1    4   25     -5.02     -1.23
   18    5   25     -1.43     -1.50
   16    5   25     -0.70     -0.55
   14    5   25      1.70     -4.46
   12    5   25     -1.97     -2.32
   10    5   25     -9.88      0.47
    8    5   25     -4.09      2.41
    6    5   25     -1.89      0.91
    4    5   25     -9.60      2.98
    2    5   25     -9.62     -6.10
    0    5   25      1.63      2.05
   19    6   25      0.29      1.66
   17    6   25     -3.13     -3.58
   15    6   25      1.72     -0.04
   13    6   25     -2.11      4.08
   11    6   25     -2.85     -0.52
    9    6   25      1.40     -9.35
    7    6   25      2.71     -0.97
    5    6   25     -2.67     13.11
    3    6   25     -9.42     -0.60
    1    6   25     -8.61     -8.88
   18    7   25      0.67     -0.76
   16    7   25     -1.25     -4.17
   14    7   25     -2.16     -2.97
   12    7   25     -5.97      0.12
   10    7   25     -2.96     -5.61
    8    7   25     -0.37     -6.48
    6    7   25      0.40     -1.75
    4    7   25      5.04      2.10
    2    7   25      4.72      0.82
    0    7   25     -0.48      3.00
   17    8   25      6.51     -1.83
   15    8   25     -5.80     -0.65
   13    8   25     -6.20     -5.61
   11    8   25      1.89      1.43
    9    8   25      1.76      8.99
    7    8   25     -3.17      0.22
    5    8   25     -0.74     -3.73
    3    8   25      0.37     14.42
    1    8   25    -10.82     12.45
   18    9   25      3.31      0.48
   16    9   25      1.16      0.74
   14    9   25     -3.41      1.35
   12    9   25     -0.37     -3.62
   10    9   25     -1.28     -2.69
    8    9   25      0.88     -0.42
    6    9   25     -4.18     -5.40
    4    9   25     10.81     -2.54
    2    9   25     14.02     10.71
    0    9   25     -5.22      1.58
   17   10   25      1.28      4.21
   15   10   25     -1.73     -4.35
   13   10   25     -2.35     -9.91
   11   10   25      0.29      2.85
    9   10   25     -0.60      9.71
    7   10   25      2.07     -2.41
    5   10   25      0.01     -9.99
    3   10   25     -3.37      4.80
    1   10   25     -4.31      6.07
   16   11   25      5.25      1.01
   14   11   25      4.19      2.63
   12   11   25      1.48      6.80
   10   11   25     -2.45     -1.72
    8   11   25     -2.69     -6.85
    6   11   25      1.53      2.51
    4   11   25      8.01      8.83
    2   11   25      4.13     -0.47
    0   11   25     -0.34     -0.42
   15   12   25      0.37     -7.14
   13   12   25     -8.52     -5.44
   11   12   25      0.76      3.42
    9   12   25      6.73     -2.28
    7   12   25     -1.62     -3.07
    5   12   25      2.20      2.10
    3   12   25     -5.52     -6.48
    1   12   25      0.75     -6.56
   14   13   25      0.62      2.77
   12   13   25     -1.75      3.30
   10   13   25     -2.97     -1.41
    8   13   25     -4.04     -2.91
    6   13   25     -1.36      1.60
    4   13   25      1.53      3.10
    2   13   25     -5.08     -1.41
    0   13   25      3.26     -1.28
   13   14   25     -7.45     -1.44
   11   14   25     -1.39      2.03
    9   14   25      1.05      3.58
    7   14   25     -0.02     -0.55
    5   14   25     -0.82     -3.94
    3   14   25     -0.32      0.78
    1   14   25      4.94      4.13
   12   15   25      0.51     -1.36
   10   15   25     -2.91     -1.79
    8   15   25      2.77      4.05
    6   15   25     -1.63     -5.02
    4   15   25     -3.93     -5.98
    2   15   25     -0.31     -0.52
    0   15   25     -1.49     -0.40
   11   16   25      1.70      1.58
    9   16   25     -2.11     -0.45
    7   16   25      2.55     -5.54
    5   16   25      0.53     -7.27
    3   16   25      3.73      1.44
    1   16   25      2.41      3.53
   10   17   25      1.17      0.72
    8   17   25      0.70     -2.61
    6   17   25     -2.28     -2.48
    4   17   25      2.40     -0.76
    2   17   25      2.63     -2.32
    0   17   25     -4.95     -0.50
    9   18   25     -1.69     -0.55
    7   18   25     -0.18     -2.13
    5   18   25      2.12     -3.51
    3   18   25      4.00     -2.14
    1   18   25      2.14     -1.14
    6   19   25     -0.36     -2.25
    4   19   25     -0.26      1.40
    2   19   25      3.05      1.24
    0   19   25      6.35     -0.71
    1   20   25      1.11     -1.64
    0    0   26      7.65     -1.87
    2    0   26    -10.84     -3.75
    4    0   26    -14.10     -1.80
    6    0   26      3.77     -1.36
    8    0   26      8.36     -1.99
   10    0   26     -5.40     -2.78
   12    0   26     -5.34     -1.63
   14    0   26      2.93     -0.26
   16    0   26     -2.84      0.20
   18    0   26     -3.13     -0.02
   17    1   26      3.12     -3.48
   15    1   26      0.64     -5.44
   13    1   26      1.18      4.49
   11    1   26      4.34      4.30
    9    1   26     -8.34     -4.47
    7    1   26     -6.69     -0.12
    5    1   26    -12.38     -0.91
    3    1   26     -7.42      0.79
    1    1   26     -2.29      0.26
   18    2   26     -3.90     -1.10
   16    2   26     -1.11     -2.24
   14    2   26      0.26      2.48
   12    2   26     -4.41     -0.59
   10    2   26     -3.00    -10.25
    8    2   26     -2.30     -2.52
    6    2   26     -2.48      2.79
    4    2   26     -1.64     -2.04
    2    2   26     -3.79      3.93
    0    2   26     -3.79      3.35
   17    3   26      2.36      0.58
   15    3   26     -1.65     -0.72
   13    3   26     -0.34      1.58
   11    3   26      1.45      5.53
    9    3   26     -5.22      8.10
    7    3   26     -3.96      4.24
    5    3   26     -3.32     -1.99
    3    3   26      5.82      8.78
    1    3   26     -6.87      9.12
   18    4   26     -4.35     -0.88
   16    4   26     -0.07      2.80
   14    4   26      2.82      0.74
   12    4   26      0.94     -1.74
   10    4   26      5.02      3.54
    8    4   26     -5.09     -0.46
    6    4   26     -3.07     -6.69
    4    4   26     11.47     -8.23
    2    4   26      4.74      2.42
    0    4   26     -4.91      1.61
   17    5   26     -0.03      3.35
   15    5   26     -0.53      2.19
   13    5   26      3.23     -2.15
   11    5   26     -0.54     -2.02
    9    5   26     -0.85     -1.06
    7    5   26      5.64      3.99
    5    5   26      4.19      5.58
    3    5   26      2.77      2.35
    1    5   26      2.04     -2.07
   16    6   26      2.01     -1.83
   14    6   26      3.25     -0.67
   12    6   26     -0.79      3.46
   10    6   26      3.63      3.72
    8    6   26      4.86    -10.20
    6    6   26      3.80     -2.40
    4    6   26     -1.34      1.00
    2    6   26      1.70     -9.28
    0    6   26     11.29     -1.45
   17    7   26     -0.90     -3.15
   15    7   26      2.11      0.07
   13    7   26      3.99      3.37
   11    7   26     -1.20     -3.76
    9    7   26     -1.79      0.04
    7    7   26      4.80      7.90
    5    7   26     -0.49      8.58
    3    7   26     -6.52     -7.86
    1    7   26      9.23     -8.59
   16    8   26      1.17      2.11
   14    8   26      2.21      6.57
   12    8   26      1.38     -0.82
   10    8   26     -0.73     -2.43
    8    8   26      5.16     -3.75
    6    8   26      1.24     -4.93
    4    8   26    -10.82     -2.07
    2    8   26     -5.36     -0.89
    0    8   26      5.13     -1.58
   15    9   26     -0.36      0.40
   13    9   26      3.30     -1.68
   11    9   26      4.07     -0.95
    9    9   26      0.31     12.18
    7    9   26      4.37      7.73
    5    9   26      1.85     -7.39
    3    9   26      2.63     -4.21
    1    9   26      0.42      0.35
   16   10   26     -1.51      2.34
   14   10   26      0.65      2.69
   12   10   26      1.28      0.71
   10   10   26     -0.36     -2.72
    8   10   26     -3.36      0.20
    6   10   26     -4.96      1.36
    4   10   26     -2.61     -2.67
    2   10   26     -2.11      5.04
    0   10   26     -6.79      0.79
   15   11   26     -1.94     -2.74
   13   11   26      0.80     -1.69
   11   11   26      1.40      1.69
    9   11   26     -1.74      0.08
    7   11   26      0.40      3.89
    5   11   26      4.82      2.24
    3   11   26      4.88     -5.01
    1   11   26     -4.59     -1.38
   14   12   26      2.95      1.68
   12   12   26     -1.62      3.85
   10   12   26     -0.32     -2.78
    8   12   26     -4.43     -5.60
    6   12   26      1.39      4.16
    4   12   26      0.85      1.56
    2   12   26     -1.19     -1.53
    0   12   26      1.61     -0.70
   13   13   26      1.74      0.75
   11   13   26      0.31     -3.28
    9   13   26      1.97      1.38
    7   13   26      2.89      3.54
    5   13   26     -2.83      0.05
    3   13   26     -4.95     -1.16
    1   13   26      2.34     -2.05
   12   14   26     -0.70     -2.78
   10   14   26     -1.07     -4.73
    8   14   26      0.11     -2.60
    6   14   26      5.09     -1.23
    4   14   26     -1.44      1.53
    2   14   26     -0.83     -2.52
    0   14   26      2.82     -1.05
   11   15   26     -1.53     -3.43
    9   15   26      4.03      4.38
    7   15   26      1.34      3.60
    5   15   26     -5.99      1.67
    3   15   26     -2.11      2.16
    1   15   26      2.70      0.27
   10   16   26     -1.38     -0.11
    8   16   26     -0.99     -0.73
    6   16   26     -2.82      3.76
    4   16   26     -1.53      2.27
    2   16   26     -1.43     -1.40
    0   16   26     -3.93      0.29
    7   17   26     -0.15      0.33
    5   17   26      2.42      6.31
    3   17   26      3.36      0.88
    1   17   26     -0.86     -1.66
    4   18   26     -1.65     -1.73
    2   18   26     -3.22      2.40
    0   18   26     -4.25      1.07
    1    0   27     12.56     -0.40
    3    0   27     -2.56      1.53
    5    0   27      1.52      3.50
    7    0   27     -1.30      1.91
    9    0   27      3.08      2.73
   11    0   27     -0.13      1.78
   13    0   27     -3.55      1.45
   15    0   27     -2.10     -0.22
   17    0   27     -0.42     -0.19
   16    1   27      2.29     -1.07
   14    1   27      3.43      4.74
   12    1   27      6.03      7.68
   10    1   27     -3.13     -3.76
    8    1   27      0.58     -5.98
    6    1   27     14.78      1.84
    4    1   27     11.94      0.88
    2    1   27     10.64     -6.34
    0    1   27      8.24      0.11
   17    2   27      0.20      0.74
   15    2   27     -1.20     -0.86
   13    2   27     -3.16     -3.08
   11    2   27     -4.69     -0.60
    9    2   27      5.46      1.17
    7    2   27      2.41      4.00
    5    2   27      5.55      7.26
    3    2   27     -0.65     -2.99
    1    2   27      1.85     -6.59
   16    3   27     -0.79      0.42
   14    3   27      1.40      4.61
   12    3   27      2.97      5.22
   10    3   27     -0.68     -1.02
    8    3   27      2.35     -2.94
    6    3   27     -3.43     -4.20
    4    3   27      0.33     -3.07
    2    3   27      4.77     -3.09
    0    3   27     -4.29     -2.30
   17    4   27      1.35      0.65
   15    4   27      0.21      1.16
   13    4   27     -2.62     -7.66
   11    4   27     -2.47     -4.29
    9    4   27      1.52      3.74
    7    4   27     -2.82      2.01
    5    4   27      8.05     -2.47
    3    4   27      6.57      1.12
    1    4   27     -8.51      3.63
   16    5   27     -4.07      1.19
   14    5   27     -6.31      0.22
   12    5   27      3.05      3.26
   10    5   27      5.80      5.00
    8    5   27     -6.27      3.85
    6    5   27    -13.34     -3.87
    4    5   27      1.31     -0.06
    2    5   27      5.95      3.58
    0    5   27     -2.73     -0.40
   15    6   27      1.28     -1.91
   13    6   27      2.42      0.62
   11    6   27     -2.74      2.70
    9    6   27     -2.83      3.24
    7    6   27     -2.48      1.91
    5    6   27      1.77      0.45
    3    6   27     -3.27      0.55
    1    6   27     -3.57      1.02
   16    7   27     -3.77     -1.40
   14    7   27     -5.03      2.84
   12    7   27     -0.59      4.12
   10    7   27     -0.73     -4.71
    8    7   27      0.61     -6.43
    6    7   27      1.53     -0.84
    4    7   27     -0.97      4.31
    2    7   27      1.75     -6.92
    0    7   27      6.69     -0.72
   15    8   27      5.46     -1.45
   13    8   27      2.02      0.48
   11    8   27     -5.19      3.34
    9    8   27     -5.07      4.29
    7    8   27      1.89      3.40
    5    8   27     -1.88      4.90
    3    8   27     -6.45      3.76
    1    8   27      2.40      0.72
   14    9   27     -5.50     -1.51
   12    9   27     -5.79     -1.56
   10    9   27      0.83     -8.94
    8    9   27     -0.16     -7.28
    6    9   27     -4.45     -0.94
    4    9   27     -1.27      1.09
    2    9   27      4.37     -3.55
    0    9   27      1.72      1.11
   13   10   27      0.95     -2.94
   11   10   27      3.03      5.22
    9   10   27      1.71      1.20
    7   10   27     -6.89     -0.41
    5   10   27      2.46     -0.66
    3   10   27      6.05     -1.47
    1   10   27     -3.48      2.40
   12   11   27      0.04      1.32
   10   11   27      4.33      0.48
    8   11   27     -0.97     -3.20
    6   11   27     -8.93     -2.55
    4   11   27      1.04     -2.41
    2   11   27      2.70      6.18
    0   11   27     -2.36      1.32
   11   12   27      2.03      1.94
    9   12   27      1.79      2.14
    7   12   27      0.53     -0.25
    5   12   27      1.91     -2.18
    3   12   27      0.69     -0.11
    1   12   27     -3.36      2.30
   10   13   27     -3.92      2.89
    8   13   27     -0.55      0.49
    6   13   27      2.32     -7.85
    4   13   27     -0.24      0.93
    2   13   27      0.01      6.19
    0   13   27      2.94     -0.59
    9   14   27     -0.28      4.26
    7   14   27      0.20      3.65
    5   14   27     -1.62      2.43
    3   14   27     -4.28      4.87
    1   14   27     -0.69      0.51
    8   15   27      0.54     -1.68
    6   15   27      2.04     -3.15
    4   15   27      4.71     -1.89
    2   15   27      2.52     -6.21
    0   15   27      0.88     -0.82
    5   16   27     -1.59      1.55
    3   16   27     -1.60      0.22
    1   16   27     -0.03     -0.04
    2   17   27      1.18     -2.82
    0   17   27     -2.68     -0.05
    0    0   28     -8.66     -1.15
    2    0   28    -12.94     -0.66
    4    0   28    -10.53      1.07
    6    0   28     -6.30     -0.37
    8    0   28     -3.63     -0.48
   10    0   28      0.37     -0.37
   12    0   28     -2.79      0.56
   14    0   28     -5.82     -0.16
   15    1   28     -0.13     -1.52
   13    1   28      2.12     -1.34
   11    1   28      7.96      2.43
    9    1   28     -2.48      4.08
    7    1   28     -1.45     -0.54
    5    1   28     -3.05      1.26
    3    1   28      0.42     -0.13
    1    1   28     -4.09     -1.20
   14    2   28      0.45     -1.29
   12    2   28     -6.17     -1.72
   10    2   28     -0.80     -5.23
    8    2   28      2.55     -6.56
    6    2   28     -3.21      5.87
    4    2   28    -10.51      4.93
    2    2   28     -5.87     -5.26
    0    2   28      8.30      2.23
   15    3   28      4.38     -1.12
   13    3   28      3.41     -1.36
   11    3   28     -0.79      0.70
    9    3   28     -0.98      3.84
    7    3   28      3.86      2.12
    5    3   28     -7.41     -0.66
    3    3   28     -3.11     -0.47
    1    3   28      3.90      0.85
   14    4   28      1.38      1.60
   12    4   28     -6.79      1.93
   10    4   28      2.37     -0.31
    8    4   28      4.51     -4.94
    6    4   28     -1.46     -0.85
    4    4   28     -1.81      0.58
    2    4   28     -1.34      6.66
    0    4   28      1.51      2.48
   15    5   28     -2.58      0.58
   13    5   28     -0.18     -3.92
   11    5   28      2.49     -6.73
    9    5   28     -0.66     -1.31
    7    5   28      0.13      1.65
    5    5   28     -2.20     -5.44
    3    5   28      1.92      0.15
    1    5   28     -6.18      5.78
   14    6   28      1.37      0.09
   12    6   28      0.62     -0.34
   10    6   28      1.73      4.48
    8    6   28      3.34      1.53
    6    6   28      2.33     -6.58
    4    6   28      1.21     -0.83
    2    6   28     -4.36     10.88
    0    6   28     -6.60      0.00
   13    7   28      1.82     -3.62
   11    7   28      0.44     -6.68
    9    7   28     -3.16     -1.27
    7    7   28      2.86      1.78
    5    7   28     -0.06     -2.18
    3    7   28     -0.54      2.36
    1    7   28      2.30      0.27
   12    8   28      0.47      0.84
   10    8   28     -0.63      1.88
    8    8   28      4.93     -0.94
    6    8   28      8.97      0.81
    4    8   28     -2.76      2.55
    2    8   28     -4.98     -2.67
    0    8   28      3.50     -1.71
   13    9   28      0.39      0.99
   11    9   28      2.06     -0.54
    9    9   28      0.98      0.90
    7    9   28      1.53      1.82
    5    9   28      2.08      2.74
    3    9   28     -1.07     -2.76
    1    9   28     -0.24     -5.56
   12   10   28     -2.03      0.62
   10   10   28      0.44     -2.08
    8   10   28      1.78     -1.83
    6   10   28      5.55      7.45
    4   10   28      2.52      2.38
    2   10   28      0.81     -1.74
    0   10   28      5.40     -1.12
   11   11   28      0.30     -2.12
    9   11   28     -0.74      1.31
    7   11   28      0.65      1.02
    5   11   28      0.00     -0.67
    3   11   28     -0.56     -0.24
    1   11   28     -4.50     -0.49
   10   12   28     -3.35     -0.42
    8   12   28     -1.62      2.44
    6   12   28      1.70      1.37
    4   12   28      1.67     -1.01
    2   12   28      4.72      4.02
    0   12   28      1.85     -1.17
    9   13   28      1.12      0.50
    7   13   28      4.19     -2.82
    5   13   28     -1.85     -2.18
    3   13   28     -0.95     -0.24
    1   13   28      0.90      0.98
    6   14   28     -0.15     -2.67
    4   14   28      3.07     -1.26
    2   14   28      0.78     -0.85
    0   14   28     -2.20     -0.94
    3   15   28      2.17     -0.71
    1   15   28     -0.38     -2.07
    1    0   29      0.96     -1.26
    3    0   29     11.16     -1.22
    5    0   29      1.24      0.26
    7    0   29     -8.31      0.31
    9    0   29      1.81     -1.33
   11    0   29     -4.06     -1.53
   13    0   29     -1.89     -0.01
   12    1   29      5.35      0.77
   10    1   29      0.89      3.36
    8    1   29     -0.82     -5.09
    6    1   29      2.77     -7.72
    4    1   29      5.86      0.08
    2    1   29      1.61     -1.20
    0    1   29     -9.76     -2.00
   13    2   29     -0.83     -4.98
   11    2   29     -2.88     -3.47
    9    2   29      0.07      3.07
    7    2   29     -1.48      4.87
    5    2   29      5.22      3.79
    3    2   29      0.06     -3.20
    1    2   29      2.05     -4.75
   12    3   29     -0.07      6.52
   10    3   29     -3.06      2.62
    8    3   29      2.06     -7.07
    6    3   29      4.47     -3.70
    4    3   29     -2.80      2.50
    2    3   29     -1.39     -6.07
    0    3   29     -1.24     -3.45
   13    4   29      3.08     -1.00
   11    4   29     -0.69     -4.80
    9    4   29     -0.53     -2.66
    7    4   29      0.41      6.07
    5    4   29      7.26      6.56
    3    4   29     -2.24     -2.84
    1    4   29      3.66     -4.93
   12    5   29      3.74      4.10
   10    5   29      0.61      0.07
    8    5   29     -3.71      1.59
    6    5   29     -3.36      1.42
    4    5   29      5.34     -4.64
    2    5   29      9.03     -6.16
    0    5   29      1.65     -0.79
   11    6   29     -1.62     -0.03
    9    6   29     -1.59      2.77
    7    6   29     -4.85      1.03
    5    6   29     -1.15     -1.29
    3    6   29      3.12      3.19
    1    6   29     -0.53      4.78
   10    7   29      2.49     -0.71
    8    7   29     -3.89      1.54
    6    7   29     -1.39     -3.17
    4    7   29      6.59     -7.33
    2    7   29      5.64     -6.57
    0    7   29     -1.15      0.43
   11    8   29     -1.87      4.47
    9    8   29      1.74      1.54
    7    8   29     -7.55     -2.04
    5    8   29     -3.96      2.12
    3    8   29      0.27      3.53
    1    8   29     -3.08      3.44
   10    9   29     -0.94     -2.51
    8    9   29     -1.48     -4.06
    6    9   29     -1.36      0.07
    4    9   29     -2.93      0.25
    2    9   29     -2.60     -5.96
    0    9   29      4.74      0.59
    9   10   29      0.43      0.56
    7   10   29     -1.79     -1.05
    5   10   29     -1.21      0.93
    3   10   29     -0.63     -1.64
    1   10   29     -1.38      0.05
    8   11   29      1.93      2.57
    6   11   29     -2.64     -1.56
    4   11   29     -7.64     -2.27
    2   11   29      0.97     -0.83
    0   11   29      8.07      1.21
    7   12   29      2.06      0.15
    5   12   29     -0.69     -1.53
    3   12   29     -1.85     -0.75
    1   12   29     -2.94      0.37
    4   13   29     -0.69     -0.63
    2   13   29      2.10      0.41
    0   13   29      1.57      0.55
    0    0   30     -0.54      0.88
    2    0   30     -1.05      1.69
    4    0   30      3.70      0.88
    6    0   30      3.65     -0.08
    8    0   30      4.94      0.27
   10    0   30     -0.18      1.05
   11    1   30      0.82      2.21
    9    1   30      0.16      4.22
    7    1   30      1.42      0.08
    5    1   30     -3.97     -1.86
    3    1   30      0.88      6.55
    1    1   30      3.18      7.85
   10    2   30      2.09      3.42
    8    2   30      0.55      0.14
    6    2   30      1.61     -2.63
    4    2   30      1.75     -3.68
    2    2   30      0.72      4.19
    0    2   30      6.26      0.94
   11    3   30      0.97      0.38
    9    3   30     -4.12      1.43
    7    3   30     -0.50     -0.92
    5    3   30     -4.87      0.70
    3    3   30     -4.59      4.41
    1    3   30     -0.43      5.71
   10    4   30     -0.61      1.37
    8    4   30      1.60      0.46
    6    4   30      3.54     -0.63
    4    4   30     -0.14     -1.50
    2    4   30     -1.62     -2.51
    0    4   30      5.41      0.96
    9    5   30     -0.70     -3.50
    7    5   30      3.47      0.98
    5    5   30     -6.40      2.95
    3    5   30     -5.43      2.74
    1    5   30     -2.75      0.93
    8    6   30      4.61      1.73
    6    6   30      4.28     -2.30
    4    6   30      0.41     -0.01
    2    6   30     -3.32      4.15
    0    6   30     -6.28     -0.89
    9    7   30      1.31     -3.09
    7    7   30     -0.28      1.51
    5    7   30     -4.38      1.53
    3    7   30      0.31      3.67
    1    7   30     -0.66      2.99
    8    8   30      0.71     -0.06
    6    8   30      2.43     -0.50
    4    8   30      3.76      0.68
    2    8   30     -0.05      4.23
    0    8   30      0.25     -2.02
    7    9   30     -0.43     -0.16
    5    9   30      1.15     -1.77
    3    9   30      0.38      0.59
    1    9   30     -3.06     -1.32
    4   10   30      1.22      2.12
    2   10   30      2.88      1.83
    0   10   30      7.42     -1.48
    3   11   30     -1.91      0.71
    1   11   30     -5.54      0.01
    1    0   31     -2.94     -1.85
    3    0   31     -2.45     -2.63
    5    0   31     -4.00     -0.70
    7    0   31     -5.40      0.48
    8    1   31      2.77      0.57
    6    1   31     -3.07     -2.79
    4    1   31     -3.28     -2.10
    2    1   31     -0.95      1.25
    0    1   31     -4.32     -1.17
    7    2   31     -5.19      5.24
    5    2   31      0.95     -1.40
    3    2   31      1.07     -3.46
    1    2   31     -2.81      0.53
    6    3   31      0.92     -0.73
    4    3   31      2.48      1.91
    2    3   31      1.34     -1.10
    0    3   31     -2.83     -1.33
    7    4   31     -1.62      0.58
    5    4   31      0.29      1.37
    3    4   31     -2.54     -2.23
    1    4   31      1.66     -4.88
    6    5   31      1.56      0.92
    4    5   31      0.99      1.16
    2    5   31      1.63     -4.14
    0    5   31      1.05     -1.46
    5    6   31     -2.97      1.82
    3    6   31     -3.18     -0.36
    1    6   31      4.81     -1.74
    4    7   31      4.07     -5.15
    2    7   31      2.55     -2.26
    0    7   31     -1.69     -0.07
    1    8   31      0.28      1.54
    0    0   32      7.20      0.72
    2    0   32     -0.06      1.03
    1    1   32      2.07     -0.13
    2    2   32      0.55      0.97
    0    2   32      0.59      0.39
   18   19   19     -0.18     -3.05
   19   17   20      2.45      1.91
   18   18   20     -6.89     -0.99
   17   19   20     -0.21      1.04
   21   11   22      1.46      1.06
   11   21   22     -1.77     -1.27
   22    5   23      2.59     -0.42
   20   11   23     -1.49      3.52
   11   20   23     -2.17      1.63
    5   22   23      3.72     -2.37
   21    5   24      2.13      1.46
   20    8   24     -1.40      0.41
   18   12   24     -5.87     -1.54
   12   18   24     -3.70      1.15
    8   20   24      1.78      0.74
    5   21   24      0.04     -1.02
   20    5   25      1.44     -3.70
   19    8   25      2.90     -1.35
   16   13   25      1.52     -0.99
   15   14   25     -3.91     -1.56
   14   15   25      2.23      1.95
   13   16   25      2.19     -0.74
    8   19   25     -1.30     -1.19
    3   20   25     -1.11     -1.89
    5   20   25      2.58     -1.59
   19    1   26      4.16     -0.52
   19    3   26      1.96     -2.88
   18    6   26     -1.52      0.51
   17    9   26     -1.70      0.54
    9   17   26      0.26     -1.58
    6   18   26     -2.31      1.67
    1   19   26     -2.80      1.00
    3   19   26     -0.62      0.08
   14   11   27     -5.32     -1.12
   13   12   27      1.00     -2.40
   12   13   27      2.92      0.80
   11   14   27      0.04     -1.28
    7   16   27     -1.35      0.54
    4   17   27      1.86     -1.09
   16    0   28     -3.07     -0.37
   16    2   28     -0.25      0.74
   14    8   28      0.92      1.29
    8   14   28     -3.20     -1.08
    5   15   28     -0.56      2.18
    0   16   28      2.49      0.48
    2   16   28     -2.04     -1.70
   14    1   29     -0.24     -0.24
   14    3   29     -0.70      0.77
   13    6   29     -0.63     -1.02
   12    7   29      2.31      2.70
    6   13   29     -2.14      0.84
    1   14   29     -5.87      1.76
    3   14   29     -0.89      2.79
   12    0   30     -4.21      0.57
   12    2   30     -0.91     -0.33
   11    5   30     -0.47     -3.28
   10    6   30     -0.27      2.49
    6   10   30      5.09      0.03
    5   11   30      1.02     -1.55
    0   12   30      4.02     -0.90
    2   12   30      3.43      1.30
    9    0   31     -2.67     -1.12
    9    2   31     -0.09     -2.71
    8    3   31     -0.77     -1.85
    8    5   31     -2.82     -1.90
    7    6   31     -1.18     -3.03
    6    7   31      0.36      0.25
    3    8   31      1.29     -1.78
    5    8   31     -1.22      1.91
    0    9   31     -2.35     -0.15
    2    9   31     -2.18      1.06
    4    0   32      1.96      0.68
    3    1   32     -1.00     -0.19
    5    1   32      3.52      0.54
    4    2   32      1.96      0.50
    1    3   32     -5.11      1.27
    3    3   32      2.78      1.05
    0    4   32      1.58      1.23
    2    4   32      2.72      0.45
    1    5   32      0.01      1.13
    0    0    0      0.00      0.00
# SQUEEZE RESULTS (Version = 210322)
# Note: Data are Listed for all Voids in the P1 Unit Cell
# i.e. Centre of Gravity, Solvent Accessible Volume,
# Recovered number of Electrons in the Void and
# Details about the Squeezed Material
loop_
  _platon_squeeze_void_nr
  _platon_squeeze_void_average_x
  _platon_squeeze_void_average_y
  _platon_squeeze_void_average_z
  _platon_squeeze_void_volume
  _platon_squeeze_void_count_electrons
  _platon_squeeze_void_content
   1  0.045  0.445 -0.081      4981      1371 ' '
   2  0.152  0.152  0.152        50        27 ' '
   3  0.848  0.848  0.152        50        28 ' '
   4  0.242  0.758  0.242         8         0 ' '
   5  0.758  0.242  0.242         8         0 ' '
   6  0.258  0.258  0.258         8         0 ' '
   7  0.742  0.742  0.258         8         0 ' '
   8  0.348  0.652  0.348        50        28 ' '
   9  0.652  0.348  0.348        50        27 ' '
  10  0.348  0.348  0.652        50        28 ' '
  11  0.652  0.652  0.652        50        27 ' '
  12  0.258  0.742  0.742         8         0 ' '
  13  0.742  0.258  0.742         8         0 ' '
  14  0.242  0.242  0.758         8         0 ' '
  15  0.758  0.758  0.758         8         0 ' '
  16  0.152  0.848  0.848        50        27 ' '
  17  0.848  0.152  0.848        50        28 ' '
_platon_squeeze_void_probe_radius                  1.20
_platon_squeeze_details
)
TITL 1a               I 2 3        R = 0.21
CELL   26.6062   26.6062   26.6062     90.00     90.00     90.00
SPGR I23
# Solvent Accessible Volume =      5548
# Electrons Found in S.A.V. =      1594
# Note: Atoms in Void are Labelled as Cxxx and Qxxx for all Others
C101 0.307 0.624 0.358 !       6.48 eA-3
C102 0.348 0.652 0.347 !       5.14 eA-3
C103 0.977 0.044 0.407 !       2.97 eA-3
C104 1.000 1.001 0.415 !       2.77 eA-3
C105 0.985 0.100 0.407 !       2.45 eA-3
C106 0.585 0.930 0.031 !       2.33 eA-3
C107 0.103 0.611 0.076 !       2.19 eA-3
C108 0.587 0.943 0.056 !       2.10 eA-3
C109 0.128 0.619 0.061 !       2.06 eA-3
C110 0.452 0.995 0.119 !       1.97 eA-3
C111 0.537 0.595 0.085 !       1.86 eA-3
C112 0.016 0.586 0.066 !       1.77 eA-3
C113 0.986 0.069 0.455 !       1.58 eA-3
C114 1.001 0.504 0.398 !       1.58 eA-3
C115 0.583 0.538 0.094 !       1.56 eA-3
C116 0.459 0.010 0.929 !       1.45 eA-3
C117 0.688 0.311 0.312 !       1.40 eA-3
Q118 0.684 0.881 0.474 !       1.35 eA-3
C119 0.667 0.351 0.315 !       1.33 eA-3
C120 0.079 0.565 0.088 !       1.31 eA-3
C121 0.501 0.413 0.947 !       1.31 eA-3
C122 0.038 0.915 0.470 !       1.26 eA-3
Q123 0.431 0.838 0.017 !       1.24 eA-3
Q124 0.239 0.623 0.044 !       1.23 eA-3
C125 0.876 0.026 0.408 !       1.21 eA-3
C126 0.542 0.923 0.028 !       1.21 eA-3
Q127 0.430 0.867 0.483 !       1.19 eA-3
C128 0.999 0.501 0.290 !       1.17 eA-3
Q129 0.693 0.656 0.487 !       1.15 eA-3
C130 0.541 0.274 0.016 !       1.14 eA-3
Q131 0.863 0.049 0.398 !       1.12 eA-3
Q132 0.866 0.648 0.411 !       1.11 eA-3
C133 0.847 0.500-0.002 !       1.09 eA-3
Q134 0.873 0.992 0.391 !       1.08 eA-3
Q135 0.872 0.479 0.381 !       1.08 eA-3
Q136 0.318 0.599 0.386 !       1.07 eA-3
Q137 0.123 0.557 0.479 !       1.07 eA-3
Q138 0.048 0.225 0.445 !       1.05 eA-3
Q139 1.001 0.609 0.377 !       1.03 eA-3
C140 0.492 0.007 0.363 !       1.03 eA-3
Q141 0.432 0.829 0.108 !       1.00 eA-3
C142 0.468 0.036 0.441 !       0.98 eA-3
Q143 0.146 0.883 0.466 !       0.97 eA-3
C144 0.477 0.978 0.050 !       0.97 eA-3
Q145 0.562 0.274 0.000 !       0.96 eA-3
Q146 0.868 0.474 0.476 !       0.96 eA-3
Q147 0.133 0.689 0.102 !       0.95 eA-3
C148 0.439 0.008 0.429 !       0.94 eA-3
Q149 0.618 0.086 0.446 !       0.91 eA-3
Q150 0.837 0.502 0.360 !       0.90 eA-3
Q151 0.007 0.165 0.419 !       0.90 eA-3
Q152 0.947 0.345 0.027 !       0.90 eA-3
Q153 0.429 0.150 0.407 !       0.89 eA-3
Q154 0.986 0.626 0.393 !       0.89 eA-3
Q155 0.837 0.138 0.409 !       0.88 eA-3
Q156 0.760 0.755 0.244 !       0.88 eA-3
Q157 0.469 0.966 0.358 !       0.88 eA-3
Q158 0.969 0.466 0.858 !       0.88 eA-3
Q159 0.840 0.006 0.462 !       0.87 eA-3
Q160 0.116 0.016 0.439 !       0.87 eA-3
Q161 0.616 0.516 0.939 !       0.87 eA-3
C162 0.857 0.102 0.415 !       0.87 eA-3
C163 0.484 0.124 0.415 !       0.86 eA-3
C164 0.451 0.467 0.121 !       0.85 eA-3
Q165 0.693 0.377 0.308 !       0.85 eA-3
C166 0.557 0.931 0.392 !       0.85 eA-3
Q167 0.135 0.592 0.427 !       0.84 eA-3
Q168 0.492 0.144 0.372 !       0.84 eA-3
Q169 0.463 0.984 0.360 !       0.83 eA-3
Q170 0.959 0.373 0.494 !       0.82 eA-3
Q171 0.022 0.384 0.416 !       0.81 eA-3
Q172 0.536 0.718 0.031 !       0.81 eA-3
Q173 0.943 0.476 0.160 !       0.81 eA-3
Q174 0.355 0.621 0.391 !       0.76 eA-3
Q175 0.116 0.038 0.430 !       0.76 eA-3
C176 0.924 0.444 0.151 !       0.74 eA-3
Q177 0.100 0.557 0.218 !       0.70 eA-3
Q178 0.842 0.627 0.390 !       0.70 eA-3
Q179 0.615 0.602 0.188 !       0.70 eA-3
C180 0.697 0.961 0.483 !       0.70 eA-3
Q181 0.310 0.353 0.124 !       0.70 eA-3
C182 0.497 1.002 0.424 !       0.68 eA-3
Q183 0.306 0.982 0.426 !       0.68 eA-3
C184 0.857 0.609 0.382 !       0.67 eA-3
Q185 0.609 0.465 0.141 !       0.67 eA-3
Q186 0.090 0.412 0.291 !       0.66 eA-3
Q187 0.479 0.985 0.264 !       0.65 eA-3
Q188 0.142 0.415 0.561 !       0.64 eA-3
Q189 0.838 0.345 0.017 !       0.64 eA-3
Q190 0.556 0.407 0.127 !       0.64 eA-3
Q191 0.612 0.887 0.077 !       0.64 eA-3
Q192 0.126 0.896 0.438 !       0.63 eA-3
Q193 0.143 0.855 0.891 !       0.63 eA-3
Q194 0.298 0.677 0.487 !       0.62 eA-3
C195 0.964 0.453 0.130 !       0.61 eA-3
Q196 0.354 0.627 0.277 !       0.61 eA-3
C197 0.476 0.958 0.158 !       0.61 eA-3
Q198 0.452 0.944 0.168 !       0.61 eA-3
C199 0.948 0.439 0.130 !       0.60 eA-3
)
;
_shelx_fab_checksum              20265
_platon_squeeze_details          ?
_platon_squeeze_special_details  ?
loop_
_platon_squeeze_void_nr
_platon_squeeze_void_average_x
_platon_squeeze_void_average_y
_platon_squeeze_void_average_z
_platon_squeeze_void_volume
_platon_squeeze_void_count_electrons
_platon_squeeze_void_content
1 0.045 0.445 -0.081 4981 1371 ' '
2 0.152 0.152 0.152 50 27 ' '
3 0.848 0.848 0.152 50 28 ' '
4 0.242 0.758 0.242 8 0 ' '
5 0.758 0.242 0.242 8 0 ' '
6 0.258 0.258 0.258 8 0 ' '
7 0.742 0.742 0.258 8 0 ' '
8 0.348 0.652 0.348 50 28 ' '
9 0.652 0.348 0.348 50 27 ' '
10 0.348 0.348 0.652 50 28 ' '
11 0.652 0.652 0.652 50 27 ' '
12 0.258 0.742 0.742 8 0 ' '
13 0.742 0.258 0.742 8 0 ' '
14 0.242 0.242 0.758 8 0 ' '
15 0.758 0.758 0.758 8 0 ' '
16 0.152 0.848 0.848 50 27 ' '
17 0.848 0.152 0.848 50 28 ' '

_platon_squeeze_void_probe_radius 1.20
_olex2_submission_special_instructions 'No special instructions were received'
loop_
_twin_individual_id
_twin_individual_mass_fraction_refined
1 0.794(4)
2 0.206(4)

####################################################################### 
# 
# This file contains crystal structure data downloaded from the 
# Cambridge Structural Database (CSD) hosted by the Cambridge 
# Crystallographic Data Centre (CCDC).
# 
# Full information about CCDC data access policies and citation 
# guidelines are available at http://www.ccdc.cam.ac.uk/access/V1 
# 
# Audit and citation data items may have been added by the CCDC. 
# Please retain this information to preserve the provenance of 
# this file and to allow appropriate attribution of the data. 
# 
#######################################################################

data_1a_CCDC1
_database_code_depnum_ccdc_archive 'CCDC 2251929'
loop_
_audit_author_name
_audit_author_address
'Jianmin Jiao'
;Nanjing University
China
;
_audit_update_record             
;
2023-03-27 deposited with the CCDC.	2023-09-25 downloaded from the CCDC.
;
_audit_creation_date             2023-02-06
_audit_creation_method           
;
Olex2 1.3
(compiled 2020.02.04 svn.rd84adfe8 for OlexSys, GUI svn.r6032)
;
_shelx_SHELXL_version_number     2014/7
_chemical_name_common            ?
_chemical_name_systematic        ?
_chemical_formula_moiety         'C45 H39 O9 P3, C8 H16 O4'
_chemical_formula_sum            'C53 H55 O13 P3'
_chemical_formula_weight         992.88
_chemical_melting_point          ?
loop_
_atom_type_symbol
_atom_type_description
_atom_type_scat_dispersion_real
_atom_type_scat_dispersion_imag
_atom_type_scat_source
C C 0.0033 0.0016 'International Tables Vol C Tables 4.2.6.8 and 6.1.1.4'
H H 0.0000 0.0000 'International Tables Vol C Tables 4.2.6.8 and 6.1.1.4'
O O 0.0106 0.0060 'International Tables Vol C Tables 4.2.6.8 and 6.1.1.4'
P P 0.1023 0.0942 'International Tables Vol C Tables 4.2.6.8 and 6.1.1.4'

_shelx_space_group_comment       
;
The symmetry employed for this shelxl refinement is uniquely defined
by the following loop, which should always be used as a source of
symmetry information in preference to the above space-group names.
They are only intended as comments.
;
_space_group_crystal_system      monoclinic
_space_group_IT_number           11
_space_group_name_H-M_alt        'P 1 21/m 1'
_space_group_name_Hall           '-P 2yb'
loop_
_space_group_symop_operation_xyz
'x, y, z'
'-x, y+1/2, -z'
'-x, -y, -z'
'x, -y-1/2, z'

_cell_length_a                   17.3052(12)
_cell_length_b                   9.0255(10)
_cell_length_c                   17.3209(18)
_cell_angle_alpha                90
_cell_angle_beta                 119.957(2)
_cell_angle_gamma                90
_cell_volume                     2343.9(4)
_cell_formula_units_Z            2
_cell_measurement_reflns_used    6555
_cell_measurement_temperature    193.0
_cell_measurement_theta_max      25.898
_cell_measurement_theta_min      2.632
_shelx_estimated_absorpt_T_max   0.981
_shelx_estimated_absorpt_T_min   0.962
_exptl_absorpt_coefficient_mu    0.196
_exptl_absorpt_correction_T_max  0.7456
_exptl_absorpt_correction_T_min  0.5515
_exptl_absorpt_correction_type   none
_exptl_absorpt_process_details   
;
SADABS-2016/2 (Bruker,2016/2) was used for absorption correction.
wR2(int) was 0.1752 before and 0.1172 after correction.
The Ratio of minimum to maximum transmission is 0.7397.
The \l/2 correction factor is Not present.
;
_exptl_absorpt_special_details   ?
_exptl_crystal_colour            ?
_exptl_crystal_density_diffrn    1.407
_exptl_crystal_density_meas      ?
_exptl_crystal_density_method    ?
_exptl_crystal_description       plate
_exptl_crystal_F_000             1044
_exptl_crystal_size_max          0.2
_exptl_crystal_size_mid          0.18
_exptl_crystal_size_min          0.1
_exptl_transmission_factor_max   ?
_exptl_transmission_factor_min   ?
_diffrn_reflns_av_R_equivalents  0.2030
_diffrn_reflns_av_unetI/netI     0.0766
_diffrn_reflns_Laue_measured_fraction_full 0.993
_diffrn_reflns_Laue_measured_fraction_max 0.993
_diffrn_reflns_limit_h_max       22
_diffrn_reflns_limit_h_min       -20
_diffrn_reflns_limit_k_max       11
_diffrn_reflns_limit_k_min       -11
_diffrn_reflns_limit_l_max       22
_diffrn_reflns_limit_l_min       -22
_diffrn_reflns_number            104871
_diffrn_reflns_point_group_measured_fraction_full 0.993
_diffrn_reflns_point_group_measured_fraction_max 0.993
_diffrn_reflns_theta_full        25.242
_diffrn_reflns_theta_max         27.498
_diffrn_reflns_theta_min         2.351
_diffrn_ambient_temperature      193.0
_diffrn_detector_area_resol_mean ?
_diffrn_measured_fraction_theta_full 0.993
_diffrn_measured_fraction_theta_max 0.993
_diffrn_measurement_device_type  'CCD area detector'
_diffrn_measurement_method       'phi and omega scans'
_diffrn_radiation_monochromator  graphite
_diffrn_radiation_type           MoK\a
_diffrn_radiation_wavelength     0.71073
_diffrn_source                   ?
_diffrn_source_current           1.4
_diffrn_source_power             0.07
_diffrn_source_voltage           50.0
_reflns_Friedel_coverage         0.000
_reflns_Friedel_fraction_full    .
_reflns_Friedel_fraction_max     .
_reflns_number_gt                3231
_reflns_number_total             5706
_reflns_special_details          
;
 Reflections were merged by SHELXL according to the crystal
 class for the calculation of statistics and refinement.
 
 _reflns_Friedel_fraction is defined as the number of unique
 Friedel pairs measured divided by the number that would be
 possible theoretically, ignoring centric projections and
 systematic absences.
;
_reflns_threshold_expression     'I > 2\s(I)'
_computing_cell_refinement       'SAINT V8.40B (?, 2016)'
_computing_data_collection       ?
_computing_data_reduction        'SAINT V8.40B (?, 2016)'
_computing_molecular_graphics    'Olex2 1.3 (Dolomanov et al., 2009)'
_computing_publication_material  'Olex2 1.3 (Dolomanov et al., 2009)'
_computing_structure_refinement  'SHELXL 2014/7 (Sheldrick, 2015)'
_computing_structure_solution    'SHELXT 2018/2 (Sheldrick, 2018)'
_refine_diff_density_max         0.377
_refine_diff_density_min         -0.343
_refine_diff_density_rms         0.062
_refine_ls_extinction_coef       .
_refine_ls_extinction_method     none
_refine_ls_goodness_of_fit_ref   1.048
_refine_ls_hydrogen_treatment    constr
_refine_ls_matrix_type           full
_refine_ls_number_parameters     557
_refine_ls_number_reflns         5706
_refine_ls_number_restraints     545
_refine_ls_R_factor_all          0.1391
_refine_ls_R_factor_gt           0.0848
_refine_ls_restrained_S_all      1.174
_refine_ls_shift/su_max          0.000
_refine_ls_shift/su_mean         0.000
_refine_ls_structure_factor_coef Fsqd
_refine_ls_weighting_details     
'w=1/[\s^2^(Fo^2^)+(0.0898P)^2^+3.6215P] where P=(Fo^2^+2Fc^2^)/3'
_refine_ls_weighting_scheme      calc
_refine_ls_wR_factor_gt          0.2114
_refine_ls_wR_factor_ref         0.2581
_refine_special_details          ?
_olex2_refinement_description    
;
1. Fixed Uiso
 At 1.2 times of:
  All C(H) groups, All C(H,H) groups
 At 1.5 times of:
  All C(H,H,H) groups
2. Restrained distances
 C2-C005
 1.55 with sigma of 0.02
 C9-C14 = C12-C10 = C9_$1-C14_$1 = C12_$1-C10_$1
 1.5 with sigma of 0.02
 C9A-C14A = C12A_$1-C10A_$1 = C9A_$1-C14A_$1 = C12A-C10A
 1.5 with sigma of 0.02
 C12A-C10A \\sim C9A-C14A \\sim C12A_$1-C10A_$1 \\sim C9A_$1-C14A_$1
 with sigma of 0.02
 P002-O00I \\sim P002-O00J \\sim P003-O00K \\sim P003-O00H \\sim P001-O00L
\\sim P001-O00B
 with sigma of 0.02
 C10A-O5A \\sim C14A_$1-O6A_$1 \\sim C10A_$1-O5A_$1 \\sim C14A-O6A
 with sigma of 0.02
 C2-C005 \\sim C7-C007 \\sim C6-C006 \\sim C3-C008 \\sim C11-C004 \\sim C8-C009
 with sigma of 0.02
 O5A_$1-C14A \\sim O5A_$1-C12A_$1 \\sim O6A_$1-C9A_$1 \\sim O6A_$1-C10A_$1
\\sim O5A-C14A_$1 ~
 O5A-C12A \\sim O6A-C10A \\sim O6A-C9A
 with sigma of 0.02
 O6-C9 \\sim O6-C10 \\sim O5-C12 \\sim O5-C14_$1 \\sim O6_$1-C9_$1 \\sim
O6_$1-C10_$1 \\sim O5_$1-
 C12_$1 \\sim O5_$1-C14
 with sigma of 0.02
 O00I-C011 \\sim O00J-C00X \\sim O00B-C00U \\sim O00L-C012 \\sim O00H-C00W
\\sim O00K-C017
 with sigma of 0.02
 C12A-C14A_$1 \\sim C9A_$1-C10A_$1 \\sim C12A_$1-C14A \\sim C9A-C10A
 with sigma of 0.02
 C14-C12_$1 \\sim C10_$1-C9_$1 \\sim C14_$1-C12 \\sim C10-C9
 with sigma of 0.02
 C9-O5_$1 \\sim C12_$1-O6_$1 \\sim C9_$1-O5 \\sim C12-O6
 with sigma of 0.02
 P003-C00G \\sim P002-C00C \\sim P001-C00F
 with sigma of 0.02
3. Uiso/Uaniso restraints and constraints
C14A \\sim C14A \\sim C9A \\sim O5A \\sim O6A \\sim C12A \\sim C10A \\sim C10A
\\sim C12A \\sim O6A \\sim O5A \\sim C9A: within 2A with sigma of 0.02 and
sigma for terminal atoms of 0.04 within 2A
O5 \\sim C9 \\sim O6 \\sim C14 \\sim C10 \\sim O5 \\sim C12 \\sim C12 \\sim C10
\\sim C14 \\sim O6 \\sim C9: within 2A with sigma of 0.02 and sigma for
terminal atoms of 0.04 within 2A
Uanis(C01B) \\sim Ueq, Uanis(P001) \\sim Ueq, Uanis(O00B) \\sim Ueq,
Uanis(C00F) \\sim Ueq, Uanis(O00L) \\sim Ueq, Uanis(O2) \\sim Ueq, Uanis(C00U)
\\sim Ueq, Uanis(C019) \\sim Ueq, Uanis(C1) \\sim Ueq, Uanis(C012) \\sim Ueq,
Uanis(C006) \\sim Ueq, Uanis(C00S) \\sim Ueq, Uanis(C01D) \\sim Ueq,
Uanis(C00E) \\sim Ueq, Uanis(C00Z) \\sim Ueq, Uanis(C007) \\sim Ueq,
Uanis(C008) \\sim Ueq, Uanis(C6) \\sim Ueq, Uanis(C00V) \\sim Ueq, Uanis(C010)
\\sim Ueq, Uanis(C00T) \\sim Ueq, Uanis(C00R) \\sim Ueq, Uanis(C005) \\sim Ueq,
Uanis(C7) \\sim Ueq, Uanis(C00X) \\sim Ueq, Uanis(C3) \\sim Ueq, Uanis(C015)
\\sim Ueq, Uanis(C00W) \\sim Ueq, Uanis(C00Y) \\sim Ueq, Uanis(C2) \\sim Ueq,
Uanis(O00J) \\sim Ueq, Uanis(C00Q) \\sim Ueq, Uanis(O00H) \\sim Ueq,
Uanis(C014) \\sim Ueq, Uanis(P002) \\sim Ueq, Uanis(C011) \\sim Ueq,
Uanis(P003) \\sim Ueq, Uanis(C017) \\sim Ueq, Uanis(C00C) \\sim Ueq,
Uanis(O00I) \\sim Ueq, Uanis(O1) \\sim Ueq, Uanis(C004) \\sim Ueq, Uanis(C00G)
\\sim Ueq, Uanis(O00K) \\sim Ueq, Uanis(O3) \\sim Ueq, Uanis(C009) \\sim Ueq,
Uanis(C4) \\sim Ueq, Uanis(C018) \\sim Ueq, Uanis(C11) \\sim Ueq, Uanis(C01A)
\\sim Ueq, Uanis(C5) \\sim Ueq, Uanis(C8) \\sim Ueq, Uanis(C00A) \\sim Ueq,
Uanis(C01C) \\sim Ueq, Uanis(C00D) \\sim Ueq, Uanis(C016) \\sim Ueq,
Uanis(C013) \\sim Ueq: with sigma of 0.01 and sigma for terminal atoms of 0.02
4. Others
 Sof(C14A)=Sof(H14C)=Sof(H14D)=Sof(C9A)=Sof(H9AA)=Sof(H9AB)=Sof(O6A)=Sof(C10A)=
 Sof(H10C)=Sof(H10D)=Sof(C12A)=Sof(H12C)=Sof(H12D)=Sof(O5A)=1-FVAR(1)
 Sof(C9)=Sof(H9A)=Sof(H9B)=Sof(C10)=Sof(H10A)=Sof(H10B)=Sof(O5)=Sof(C12)=
 Sof(H12A)=Sof(H12B)=Sof(O6)=Sof(C14)=Sof(H14A)=Sof(H14B)=FVAR(1)
 Fixed Sof: P001(0.5) P002(0.5) P003(0.5) C009(0.5) C004(0.5) C011(0.5)
 C00Q(0.5) C014(0.5) C017(0.5) C00A(0.5) H00A(0.5) C016(0.5) H016(0.5)
 C01C(0.5) H01C(0.5) C018(0.5) H018(0.5) C00C(0.5) C4(0.5) H4(0.5) O00B(0.5)
 C00D(0.5) H00D(0.5) C013(0.5) H013(0.5) C01B(0.5) H01B(0.5) C01A(0.5)
 H01A(0.5) C00G(0.5) C5(0.5) H5(0.5) C00E(0.5) H00E(0.5) C00T(0.5) H00T(0.5)
 C01D(0.5) H01D(0.5) C019(0.5) H019(0.5) C00F(0.5) C1(0.5) H1(0.5) O00H(0.5)
 O00I(0.5) O00J(0.5) O00K(0.5) O00L(0.5) C00R(0.5) C00Z(0.5) C012(0.5)
 C007(0.5) C005(0.5) C00W(0.5) C00X(0.5) C008(0.5) C006(0.5) C00U(0.5)
 C00S(0.5) C00V(0.5) C00Y(0.5) H00B(0.5) H00C(0.5) C010(0.5) H01E(0.5)
 H01F(0.5) C015(0.5) H01G(0.5) H01H(0.5) C11(0.5) H11A(0.5) H11B(0.5) H11C(0.5)
 C6(0.5) H6A(0.5) H6B(0.5) H6C(0.5) C2(0.5) H2A(0.5) H2B(0.5) H2C(0.5) C3(0.5)
 H3A(0.5) H3B(0.5) H3C(0.5) C7(0.5) H7A(0.5) H7B(0.5) H7C(0.5) C8(0.5) H8A(0.5)
 H8B(0.5) H8C(0.5) O2(0.5) O1(0.5) O3(0.5)
5.a Secondary CH2 refined with riding coordinates:
 C00Y(H00B,H00C), C010(H01E,H01F), C015(H01G,H01H), C9(H9A,H9B), C10(H10A,
 H10B), C12(H12A,H12B), C14(H14A,H14B), C14A(H14C,H14D), C9A(H9AA,H9AB),
 C10A(H10C,H10D), C12A(H12C,H12D)
5.b Aromatic/amide H refined with riding coordinates:
 C00A(H00A), C016(H016), C01C(H01C), C018(H018), C4(H4), C00D(H00D),
 C013(H013), C01B(H01B), C01A(H01A), C5(H5), C00E(H00E), C00T(H00T), C01D(H01D),
  C019(H019), C1(H1)
5.c Fitted hexagon refined as free rotating group:
 C009(C004,C011,C00Q,C014,C017), C00A(C016,C01C,C018,C00C,C4), C00D(C013,C01B,
 C01A,C00G,C5), C00E(C00T,C01D,C019,C00F,C1), C00R(C00Z,C012,C007,C005,C00W),
 C00X(C008,C006,C00U,C00S,C00V)
5.d Idealised Me refined as rotating group:
 C11(H11A,H11B,H11C), C6(H6A,H6B,H6C), C2(H2A,H2B,H2C), C3(H3A,H3B,H3C),
 C7(H7A,H7B,H7C), C8(H8A,H8B,H8C)
;
_atom_sites_solution_hydrogens   geom
_atom_sites_solution_primary     dual
_atom_sites_solution_secondary   ?
loop_
_atom_site_label
_atom_site_type_symbol
_atom_site_fract_x
_atom_site_fract_y
_atom_site_fract_z
_atom_site_U_iso_or_equiv
_atom_site_adp_type
_atom_site_occupancy
_atom_site_site_symmetry_order
_atom_site_calc_flag
_atom_site_refinement_flags_posn
_atom_site_refinement_flags_adp
_atom_site_refinement_flags_occupancy
_atom_site_disorder_assembly
_atom_site_disorder_group
P001 P 0.93963(11) 0.7773(10) 0.04371(10) 0.050(2) Uani 0.5 1 d D U P A -1
P002 P 0.45627(11) 0.7773(10) -0.10408(10) 0.051(2) Uani 0.5 1 d D U P A -1
P003 P 0.60415(10) 0.7776(9) -0.43954(11) 0.050(2) Uani 0.5 1 d D U P A -1
C009 C 0.4296(2) 0.7843(6) -0.3910(2) 0.045(3) Uani 0.5 1 d DG U P A -1
C004 C 0.4021(2) 0.7841(6) -0.3281(2) 0.044(2) Uani 0.5 1 d DG U P A -1
C011 C 0.4530(2) 0.8555(7) -0.2469(2) 0.060(2) Uani 0.5 1 d DG U P A -1
C00Q C 0.5315(3) 0.9271(6) -0.2286(2) 0.057(2) Uani 0.5 1 d G U P A -1
C014 C 0.5590(2) 0.9273(6) -0.2914(3) 0.0559(19) Uani 0.5 1 d G U P A -1
C017 C 0.5081(2) 0.8559(7) -0.3726(2) 0.058(2) Uani 0.5 1 d DG U P A -1
C00A C 0.2220(2) 0.7815(7) -0.1071(3) 0.063(3) Uani 0.5 1 d G U P A -1
H00A H 0.1686 0.8370 -0.1396 0.076 Uiso 0.5 1 calc R U P A -1
C016 C 0.2303(3) 0.6810(7) -0.0426(4) 0.075(3) Uani 0.5 1 d G U P A -1
H016 H 0.1826 0.6679 -0.0309 0.090 Uiso 0.5 1 calc R U P A -1
C01C C 0.3084(4) 0.5997(7) 0.0049(3) 0.080(3) Uani 0.5 1 d G U P A -1
H01C H 0.3141 0.5310 0.0491 0.096 Uiso 0.5 1 calc R U P A -1
C018 C 0.3782(3) 0.6188(7) -0.0121(3) 0.075(3) Uani 0.5 1 d G U P A -1
H018 H 0.4316 0.5633 0.0204 0.090 Uiso 0.5 1 calc R U P A -1
C00C C 0.3699(2) 0.7193(8) -0.0766(3) 0.058(3) Uani 0.5 1 d DG U P A -1
C4 C 0.2918(3) 0.8006(6) -0.1241(3) 0.062(3) Uani 0.5 1 d G U P A -1
H4 H 0.2861 0.8693 -0.1682 0.075 Uiso 0.5 1 calc R U P A -1
O00B O 0.8906(3) 0.8660(7) 0.0812(3) 0.0626(15) Uani 0.5 1 d D U P A -1
C00D C 0.6073(3) 0.7815(7) -0.6709(3) 0.064(3) Uani 0.5 1 d G U P A -1
H00D H 0.6398 0.8372 -0.6917 0.076 Uiso 0.5 1 calc R U P A -1
C013 C 0.5427(4) 0.6811(7) -0.7271(2) 0.076(3) Uani 0.5 1 d G U P A -1
H013 H 0.5312 0.6680 -0.7864 0.092 Uiso 0.5 1 calc R U P A -1
C01B C 0.4951(3) 0.5996(7) -0.6967(3) 0.081(3) Uani 0.5 1 d G U P A -1
H01B H 0.4510 0.5310 -0.7351 0.097 Uiso 0.5 1 calc R U P A -1
C01A C 0.5120(3) 0.6187(7) -0.6100(3) 0.075(3) Uani 0.5 1 d G U P A -1
H01A H 0.4794 0.5630 -0.5891 0.090 Uiso 0.5 1 calc R U P A -1
C00G C 0.5765(3) 0.7192(8) -0.5537(2) 0.058(3) Uani 0.5 1 d DG U P A -1
C5 C 0.6241(3) 0.8006(6) -0.5842(3) 0.063(3) Uani 0.5 1 d G U P A -1
H5 H 0.6682 0.8693 -0.5457 0.075 Uiso 0.5 1 calc R U P A -1
C00E C 1.1713(3) 0.7813(7) 0.2781(2) 0.064(3) Uani 0.5 1 d G U P A -1
H00E H 1.1924 0.8366 0.3316 0.077 Uiso 0.5 1 calc R U P A -1
C00T C 1.2273(2) 0.6805(7) 0.2695(3) 0.074(3) Uani 0.5 1 d G U P A -1
H00T H 1.2866 0.6670 0.3170 0.089 Uiso 0.5 1 calc R U P A -1
C01D C 1.1965(3) 0.5995(7) 0.1913(4) 0.079(3) Uani 0.5 1 d G U P A -1
H01D H 1.2347 0.5307 0.1854 0.095 Uiso 0.5 1 calc R U P A -1
C019 C 1.1097(3) 0.6193(7) 0.1217(3) 0.074(2) Uani 0.5 1 d G U P A -1
H019 H 1.0886 0.5639 0.0683 0.089 Uiso 0.5 1 calc R U P A -1
C00F C 1.0537(2) 0.7200(8) 0.1303(2) 0.058(3) Uani 0.5 1 d DG U P A -1
C1 C 1.0845(3) 0.8010(6) 0.2085(3) 0.062(3) Uani 0.5 1 d G U P A -1
H1 H 1.0463 0.8699 0.2144 0.074 Uiso 0.5 1 calc R U P A -1
O00H O 0.6908(3) 0.8658(7) -0.3905(3) 0.0624(15) Uani 0.5 1 d D U P A -1
O00I O 0.4189(3) 0.8660(7) -0.1908(3) 0.0632(15) Uani 0.5 1 d D U P A -1
O00J O 0.5324(3) 0.8637(8) -0.0281(3) 0.0652(15) Uani 0.5 1 d D U P A -1
O00K O 0.5282(3) 0.8638(8) -0.4396(3) 0.0654(15) Uani 0.5 1 d D U P A -1
O00L O 0.9396(3) 0.8632(7) -0.0321(3) 0.0641(15) Uani 0.5 1 d D U P A -1
C00R C 0.7283(2) 0.9279(6) -0.2402(2) 0.0559(19) Uani 0.5 1 d G U P A -1
C00Z C 0.7913(3) 0.9283(6) -0.1499(2) 0.056(2) Uani 0.5 1 d G U P A -1
C012 C 0.8725(2) 0.8567(7) -0.11964(17) 0.058(2) Uani 0.5 1 d DG U P A -1
C007 C 0.8908(2) 0.7846(6) -0.1797(2) 0.044(3) Uani 0.5 1 d DG U P A -1
C005 C 0.8278(2) 0.7842(6) -0.2700(2) 0.044(3) Uani 0.5 1 d DG U P A -1
C00W C 0.7466(2) 0.8559(7) -0.30026(17) 0.060(2) Uani 0.5 1 d DG U P A -1
C00X C 0.61940(17) 0.8557(7) -0.0080(2) 0.058(2) Uani 0.5 1 d DG U P A -1
C008 C 0.6795(2) 0.7841(6) 0.0703(2) 0.045(3) Uani 0.5 1 d DG U P A -1
C006 C 0.7699(2) 0.7840(6) 0.0978(2) 0.043(2) Uani 0.5 1 d DG U P A -1
C00U C 0.80028(17) 0.8556(7) 0.0469(2) 0.059(2) Uani 0.5 1 d DG U P A -1
C00S C 0.7402(2) 0.9272(6) -0.0314(2) 0.0552(19) Uani 0.5 1 d G U P A -1
C00V C 0.6498(2) 0.9273(6) -0.0589(2) 0.057(2) Uani 0.5 1 d G U P A -1
C00Y C 0.6403(4) 1.0176(10) -0.2792(4) 0.057(2) Uani 0.5 1 d . U P A -1
H00B H 0.6494 1.1024 -0.2393 0.068 Uiso 0.5 1 calc R U P A -1
H00C H 0.6266 1.0583 -0.3378 0.068 Uiso 0.5 1 calc R U P A -1
C010 C 0.7791(4) 1.0164(10) -0.0803(4) 0.058(2) Uani 0.5 1 d . U P A -1
H01E H 0.7392 1.1015 -0.1106 0.070 Uiso 0.5 1 calc R U P A -1
H01F H 0.8377 1.0567 -0.0354 0.070 Uiso 0.5 1 calc R U P A -1
C015 C 0.5805(4) 1.0156(10) -0.1400(4) 0.058(2) Uani 0.5 1 d . U P A -1
H01G H 0.6108 1.1013 -0.1490 0.070 Uiso 0.5 1 calc R U P A -1
H01H H 0.5354 1.0552 -0.1262 0.070 Uiso 0.5 1 calc R U P A -1
C11 C 0.3223(4) 0.6890(10) -0.3415(4) 0.072(3) Uani 0.5 1 d D U P A -1
H11A H 0.2785 0.6827 -0.4052 0.107 Uiso 0.5 1 calc R U P A -1
H11B H 0.2945 0.7346 -0.3100 0.107 Uiso 0.5 1 calc R U P A -1
H11C H 0.3432 0.5893 -0.3179 0.107 Uiso 0.5 1 calc R U P A -1
C6 C 0.8363(5) 0.6889(10) 0.1775(4) 0.073(4) Uani 0.5 1 d D U P A -1
H6A H 0.8413 0.5906 0.1563 0.110 Uiso 0.5 1 calc R U P A -1
H6B H 0.8150 0.6785 0.2201 0.110 Uiso 0.5 1 calc R U P A -1
H6C H 0.8949 0.7369 0.2069 0.110 Uiso 0.5 1 calc R U P A -1
C2 C 0.8413(5) 0.6880(10) -0.3364(4) 0.072(3) Uani 0.5 1 d D U P A -1
H2A H 0.9046 0.6876 -0.3190 0.108 Uiso 0.5 1 calc R U P A -1
H2B H 0.8061 0.7291 -0.3965 0.108 Uiso 0.5 1 calc R U P A -1
H2C H 0.8217 0.5864 -0.3356 0.108 Uiso 0.5 1 calc R U P A -1
C3 C 0.6427(4) 0.7055(10) 0.1255(4) 0.059(4) Uani 0.5 1 d D U P A -1
H3A H 0.6518 0.7694 0.1751 0.088 Uiso 0.5 1 calc R U P A -1
H3B H 0.6743 0.6117 0.1489 0.088 Uiso 0.5 1 calc R U P A -1
H3C H 0.5788 0.6861 0.0871 0.088 Uiso 0.5 1 calc R U P A -1
C7 C 0.9827(4) 0.7066(12) -0.1430(4) 0.063(4) Uani 0.5 1 d D U P A -1
H7A H 1.0239 0.7724 -0.1501 0.095 Uiso 0.5 1 calc R U P A -1
H7B H 0.9751 0.6147 -0.1761 0.095 Uiso 0.5 1 calc R U P A -1
H7C H 1.0071 0.6837 -0.0797 0.095 Uiso 0.5 1 calc R U P A -1
C8 C 0.3750(4) 0.7062(11) -0.4823(4) 0.063(4) Uani 0.5 1 d D U P A -1
H8A H 0.3563 0.6081 -0.4735 0.094 Uiso 0.5 1 calc R U P A -1
H8B H 0.4119 0.6954 -0.5102 0.094 Uiso 0.5 1 calc R U P A -1
H8C H 0.3221 0.7657 -0.5209 0.094 Uiso 0.5 1 calc R U P A -1
O2 O 0.8999(4) 0.6153(9) 0.0165(4) 0.081(2) Uani 0.5 1 d . U P A -1
O1 O 0.4838(4) 0.6159(9) -0.1164(4) 0.079(2) Uani 0.5 1 d . U P A -1
O3 O 0.6159(4) 0.6145(9) -0.4003(4) 0.081(2) Uani 0.5 1 d . U P A -1
C9 C 0.1153(15) 0.968(4) -0.5443(13) 0.238(10) Uani 0.547(14) 1 d D U P B 1
H9A H 0.1276 0.8655 -0.5209 0.286 Uiso 0.547(14) 1 calc R U P B 1
H9B H 0.1560 0.9855 -0.5681 0.286 Uiso 0.547(14) 1 calc R U P B 1
C10 C 0.1415(15) 1.060(3) -0.3953(14) 0.226(9) Uani 0.547(14) 1 d D U P B 1
H10A H 0.0963 1.1381 -0.4081 0.271 Uiso 0.547(14) 1 calc R U P B 1
H10B H 0.1990 1.1025 -0.3491 0.271 Uiso 0.547(14) 1 calc R U P B 1
O5 O 0.0472(11) 0.953(3) -0.3395(18) 0.307(13) Uani 0.547(14) 1 d D U P B 1
C12 C 0.1209(11) 0.943(3) -0.3480(12) 0.222(9) Uani 0.547(14) 1 d D U P B 1
H12A H 0.1167 0.8478 -0.3786 0.266 Uiso 0.547(14) 1 calc R U P B 1
H12B H 0.1731 0.9346 -0.2872 0.266 Uiso 0.547(14) 1 calc R U P B 1
O6 O 0.1486(10) 1.054(3) -0.4704(12) 0.238(7) Uani 0.547(14) 1 d D U P B 1
C14 C 0.0278(12) 0.960(3) -0.6227(12) 0.204(9) Uani 0.547(14) 1 d D U P B 1
H14A H 0.0411 0.9464 -0.6716 0.245 Uiso 0.547(14) 1 calc R U P B 1
H14B H 0.0051 0.8625 -0.6163 0.245 Uiso 0.547(14) 1 calc R U P B 1
C14A C 0.0753(16) 1.076(3) -0.3903(12) 0.182(9) Uani 0.453(14) 1 d D U P B 2
H14C H 0.0927 1.1629 -0.3503 0.219 Uiso 0.453(14) 1 calc R U P B 2
H14D H 0.0368 1.1120 -0.4520 0.219 Uiso 0.453(14) 1 calc R U P B 2
C9A C 0.1574(17) 1.011(4) -0.3839(18) 0.227(12) Uani 0.453(14) 1 d D U P B 2
H9AA H 0.1935 1.0844 -0.3947 0.272 Uiso 0.453(14) 1 calc R U P B 2
H9AB H 0.1948 0.9576 -0.3273 0.272 Uiso 0.453(14) 1 calc R U P B 2
O6A O 0.1097(12) 0.919(3) -0.4545(13) 0.227(9) Uani 0.453(14) 1 d D U P B 2
C10A C 0.0996(19) 0.954(3) -0.5355(15) 0.200(9) Uani 0.453(14) 1 d D U P B 2
H10C H 0.0695 0.8726 -0.5785 0.240 Uiso 0.453(14) 1 calc R U P B 2
H10D H 0.1583 0.9723 -0.5305 0.240 Uiso 0.453(14) 1 calc R U P B 2
C12A C 0.0441(18) 1.091(3) -0.5650(17) 0.196(9) Uani 0.453(14) 1 d D U P B 2
H12C H 0.0319 1.1323 -0.5192 0.235 Uiso 0.453(14) 1 calc R U P B 2
H12D H 0.0680 1.1684 -0.5878 0.235 Uiso 0.453(14) 1 calc R U P B 2
O5A O -0.0261(18) 1.017(3) -0.6304(17) 0.256(11) Uani 0.453(14) 1 d D U P B 2

loop_
_atom_site_aniso_label
_atom_site_aniso_U_11
_atom_site_aniso_U_22
_atom_site_aniso_U_33
_atom_site_aniso_U_23
_atom_site_aniso_U_13
_atom_site_aniso_U_12
P001 0.0277(6) 0.096(7) 0.0281(6) -0.0017(12) 0.0152(5) -0.0027(13)
P002 0.0269(6) 0.098(7) 0.0274(6) -0.0017(12) 0.0134(5) 0.0017(12)
P003 0.0263(6) 0.094(6) 0.0287(6) 0.0036(12) 0.0140(5) 0.0030(12)
C009 0.026(2) 0.075(8) 0.030(2) 0.000(3) 0.0101(18) 0.002(3)
C004 0.026(2) 0.069(8) 0.032(2) -0.002(3) 0.0118(18) -0.001(3)
C011 0.027(3) 0.114(6) 0.035(3) -0.002(4) 0.013(2) 0.005(3)
C00Q 0.031(3) 0.107(6) 0.032(3) -0.002(3) 0.014(2) 0.006(3)
C014 0.032(3) 0.106(6) 0.032(3) 0.005(3) 0.018(2) 0.006(3)
C017 0.035(3) 0.113(6) 0.028(3) 0.003(3) 0.017(2) 0.007(4)
C00A 0.034(3) 0.101(8) 0.056(3) -0.006(4) 0.022(2) 0.006(4)
C016 0.048(4) 0.130(7) 0.058(4) -0.019(4) 0.035(3) -0.006(4)
C01C 0.067(5) 0.127(7) 0.058(4) 0.002(5) 0.041(4) 0.006(5)
C018 0.053(4) 0.128(7) 0.048(4) 0.002(4) 0.029(3) 0.013(4)
C00C 0.037(3) 0.106(8) 0.035(2) -0.002(4) 0.020(2) 0.003(4)
C4 0.038(3) 0.103(8) 0.047(3) -0.003(3) 0.023(3) 0.002(3)
O00B 0.025(2) 0.129(5) 0.029(2) -0.001(3) 0.0103(16) -0.004(3)
C00D 0.053(3) 0.101(8) 0.050(3) 0.013(4) 0.036(3) 0.010(4)
C013 0.062(4) 0.129(8) 0.045(4) 0.009(4) 0.032(3) 0.015(4)
C01B 0.060(4) 0.126(7) 0.048(4) -0.001(4) 0.020(3) -0.004(5)
C01A 0.047(4) 0.130(7) 0.048(4) 0.010(4) 0.024(3) -0.004(4)
C00G 0.036(3) 0.103(8) 0.035(2) 0.006(4) 0.018(2) 0.002(4)
C5 0.048(3) 0.105(8) 0.041(3) 0.004(3) 0.027(3) 0.000(3)
C00E 0.049(3) 0.102(8) 0.034(3) -0.003(4) 0.015(2) -0.011(4)
C00T 0.042(4) 0.127(7) 0.050(4) 0.005(4) 0.021(3) -0.011(4)
C01D 0.048(4) 0.125(7) 0.071(5) -0.003(5) 0.034(4) 0.000(4)
C019 0.048(4) 0.126(7) 0.055(4) -0.012(4) 0.031(3) -0.007(4)
C00F 0.031(2) 0.108(8) 0.035(2) -0.005(4) 0.017(2) -0.007(4)
C1 0.045(3) 0.102(8) 0.038(3) -0.003(3) 0.020(3) -0.005(3)
O00H 0.036(2) 0.125(4) 0.0271(19) 0.005(3) 0.0170(17) 0.001(3)
O00I 0.031(2) 0.130(5) 0.035(2) -0.001(3) 0.0213(18) 0.000(3)
O00J 0.031(2) 0.137(5) 0.035(2) -0.008(3) 0.0217(18) -0.002(3)
O00K 0.034(2) 0.138(5) 0.0261(19) 0.007(3) 0.0165(17) 0.009(3)
O00L 0.026(2) 0.133(5) 0.032(2) 0.003(3) 0.0131(16) -0.006(3)
C00R 0.030(3) 0.107(6) 0.034(3) 0.008(3) 0.018(2) 0.001(3)
C00Z 0.032(3) 0.107(6) 0.036(3) 0.004(3) 0.021(2) -0.003(3)
C012 0.026(3) 0.114(6) 0.032(3) 0.002(3) 0.013(2) -0.005(3)
C007 0.028(2) 0.075(8) 0.035(2) 0.004(3) 0.0197(19) -0.001(3)
C005 0.030(2) 0.072(8) 0.036(2) -0.001(3) 0.021(2) 0.000(3)
C00W 0.037(3) 0.112(6) 0.039(3) 0.007(4) 0.025(3) -0.001(4)
C00X 0.031(3) 0.114(6) 0.033(3) -0.006(3) 0.020(2) 0.001(3)
C008 0.038(2) 0.076(8) 0.028(2) -0.003(3) 0.0205(19) -0.004(3)
C006 0.034(2) 0.069(8) 0.026(2) 0.002(3) 0.0143(18) -0.001(3)
C00U 0.036(3) 0.113(6) 0.028(3) -0.011(3) 0.017(2) -0.011(4)
C00S 0.036(3) 0.103(6) 0.030(3) -0.005(3) 0.019(2) -0.006(3)
C00V 0.033(3) 0.107(6) 0.032(3) -0.005(3) 0.017(2) -0.001(3)
C00Y 0.041(3) 0.100(6) 0.034(3) 0.005(3) 0.021(2) 0.002(4)
C010 0.035(3) 0.103(6) 0.037(3) -0.003(3) 0.018(2) -0.005(3)
C015 0.036(3) 0.105(6) 0.038(3) -0.002(4) 0.022(3) 0.004(3)
C11 0.030(3) 0.141(11) 0.040(3) -0.008(4) 0.015(3) -0.007(3)
C6 0.040(3) 0.146(11) 0.033(3) 0.010(4) 0.017(3) -0.003(4)
C2 0.037(3) 0.145(11) 0.041(3) 0.006(4) 0.025(3) 0.012(4)
C3 0.041(3) 0.107(12) 0.032(3) 0.001(3) 0.021(2) -0.010(4)
C7 0.031(3) 0.120(13) 0.044(3) 0.009(4) 0.022(2) 0.009(4)
C8 0.032(3) 0.118(13) 0.031(3) -0.009(4) 0.010(2) -0.004(4)
O2 0.062(4) 0.133(6) 0.062(3) -0.011(4) 0.042(3) -0.015(4)
O1 0.060(3) 0.129(6) 0.043(3) -0.002(3) 0.021(3) 0.011(4)
O3 0.046(3) 0.129(6) 0.065(4) 0.011(4) 0.025(3) 0.000(3)
C9 0.148(14) 0.40(2) 0.189(15) 0.008(16) 0.101(12) 0.003(16)
C10 0.104(10) 0.39(2) 0.166(15) 0.008(15) 0.056(10) 0.047(13)
O5 0.203(15) 0.45(3) 0.211(18) 0.029(17) 0.058(14) 0.029(18)
C12 0.069(8) 0.41(2) 0.151(13) 0.034(14) 0.032(9) 0.031(13)
O6 0.142(10) 0.41(2) 0.196(12) -0.015(13) 0.109(10) -0.004(11)
C14 0.151(13) 0.39(3) 0.102(11) 0.008(15) 0.084(10) 0.031(17)
C14A 0.180(17) 0.30(2) 0.078(9) -0.035(12) 0.073(11) -0.084(17)
C9A 0.173(17) 0.31(2) 0.139(14) -0.031(15) 0.033(14) -0.024(17)
O6A 0.137(12) 0.332(19) 0.197(14) -0.010(14) 0.073(11) 0.011(12)
C10A 0.157(15) 0.32(2) 0.189(15) 0.005(16) 0.134(13) -0.027(13)
C12A 0.178(17) 0.32(2) 0.162(15) 0.002(15) 0.139(13) -0.023(15)
O5A 0.30(2) 0.36(3) 0.139(16) -0.025(16) 0.130(17) -0.02(2)

_geom_special_details            
;
 All esds (except the esd in the dihedral angle between two l.s. planes)
 are estimated using the full covariance matrix.  The cell esds are taken
 into account individually in the estimation of esds in distances, angles
 and torsion angles; correlations between esds in cell parameters are only
 used when they are defined by crystal symmetry.  An approximate (isotropic)
 treatment of cell esds is used for estimating esds involving l.s. planes.
;
loop_
_geom_bond_atom_site_label_1
_geom_bond_atom_site_label_2
_geom_bond_distance
_geom_bond_site_symmetry_2
_geom_bond_publ_flag
P001 O00B 1.528(7) . ?
P001 C00F 1.859(4) . ?
P001 O00L 1.525(6) . ?
P001 O2 1.584(11) . ?
P002 C00C 1.856(4) . ?
P002 O00I 1.531(7) . ?
P002 O00J 1.531(7) . ?
P002 O1 1.580(12) . ?
P003 C00G 1.863(4) . ?
P003 O00H 1.527(7) . ?
P003 O00K 1.527(6) . ?
P003 O3 1.592(11) . ?
C009 C004 1.3900 . ?
C009 C017 1.3900 . ?
C009 C8 1.549(7) . ?
C004 C011 1.3900 . ?
C004 C11 1.541(7) . ?
C011 C00Q 1.3900 . ?
C011 O00I 1.369(4) . ?
C00Q C014 1.3900 . ?
C00Q C015 1.553(8) . ?
C014 C017 1.3900 . ?
C014 C00Y 1.546(8) . ?
C017 O00K 1.369(5) . ?
C00A H00A 0.9500 . ?
C00A C016 1.3900 . ?
C00A C4 1.3900 . ?
C016 H016 0.9500 . ?
C016 C01C 1.3900 . ?
C01C H01C 0.9500 . ?
C01C C018 1.3900 . ?
C018 H018 0.9500 . ?
C018 C00C 1.3900 . ?
C00C C4 1.3900 . ?
C4 H4 0.9500 . ?
O00B C00U 1.370(5) . ?
C00D H00D 0.9500 . ?
C00D C013 1.3900 . ?
C00D C5 1.3900 . ?
C013 H013 0.9500 . ?
C013 C01B 1.3900 . ?
C01B H01B 0.9500 . ?
C01B C01A 1.3900 . ?
C01A H01A 0.9500 . ?
C01A C00G 1.3900 . ?
C00G C5 1.3900 . ?
C5 H5 0.9500 . ?
C00E H00E 0.9500 . ?
C00E C00T 1.3900 . ?
C00E C1 1.3900 . ?
C00T H00T 0.9500 . ?
C00T C01D 1.3900 . ?
C01D H01D 0.9500 . ?
C01D C019 1.3900 . ?
C019 H019 0.9500 . ?
C019 C00F 1.3900 . ?
C00F C1 1.3900 . ?
C1 H1 0.9500 . ?
O00H C00W 1.370(4) . ?
O00J C00X 1.367(5) . ?
O00L C012 1.375(5) . ?
C00R C00Z 1.3900 . ?
C00R C00W 1.3900 . ?
C00R C00Y 1.551(8) . ?
C00Z C012 1.3900 . ?
C00Z C010 1.544(8) . ?
C012 C007 1.3900 . ?
C007 C005 1.3900 . ?
C007 C7 1.557(7) . ?
C005 C00W 1.3900 . ?
C005 C2 1.549(7) . ?
C00X C008 1.3900 . ?
C00X C00V 1.3900 . ?
C008 C006 1.3900 . ?
C008 C3 1.558(7) . ?
C006 C00U 1.3900 . ?
C006 C6 1.543(7) . ?
C00U C00S 1.3900 . ?
C00S C00V 1.3900 . ?
C00S C010 1.545(8) . ?
C00V C015 1.537(8) . ?
C00Y H00B 0.9900 . ?
C00Y H00C 0.9900 . ?
C010 H01E 0.9900 . ?
C010 H01F 0.9900 . ?
C015 H01G 0.9900 . ?
C015 H01H 0.9900 . ?
C11 H11A 0.9800 . ?
C11 H11B 0.9800 . ?
C11 H11C 0.9800 . ?
C6 H6A 0.9800 . ?
C6 H6B 0.9800 . ?
C6 H6C 0.9800 . ?
C2 H2A 0.9800 . ?
C2 H2B 0.9800 . ?
C2 H2C 0.9800 . ?
C3 H3A 0.9800 . ?
C3 H3B 0.9800 . ?
C3 H3C 0.9800 . ?
C7 H7A 0.9800 . ?
C7 H7B 0.9800 . ?
C7 H7C 0.9800 . ?
C8 H8A 0.9800 . ?
C8 H8B 0.9800 . ?
C8 H8C 0.9800 . ?
C9 H9A 0.9900 . ?
C9 H9B 0.9900 . ?
C9 O6 1.353(17) . ?
C9 C14 1.446(13) . ?
C10 H10A 0.9900 . ?
C10 H10B 0.9900 . ?
C10 C12 1.488(14) . ?
C10 O6 1.370(17) . ?
O5 C12 1.359(17) . ?
O5 C14 1.372(18) 3_574 ?
C12 H12A 0.9900 . ?
C12 H12B 0.9900 . ?
C14 O5 1.372(18) 3_574 ?
C14 H14A 0.9900 . ?
C14 H14B 0.9900 . ?
C14A H14C 0.9900 . ?
C14A H14D 0.9900 . ?
C14A C9A 1.487(12) . ?
C14A O5A 1.36(2) 3_574 ?
C9A H9AA 0.9900 . ?
C9A H9AB 0.9900 . ?
C9A O6A 1.36(2) . ?
O6A C10A 1.36(2) . ?
C10A H10C 0.9900 . ?
C10A H10D 0.9900 . ?
C10A C12A 1.490(12) . ?
C12A H12C 0.9900 . ?
C12A H12D 0.9900 . ?
C12A O5A 1.35(2) . ?
O5A C14A 1.36(2) 3_574 ?

loop_
_geom_angle_atom_site_label_1
_geom_angle_atom_site_label_2
_geom_angle_atom_site_label_3
_geom_angle
_geom_angle_site_symmetry_1
_geom_angle_site_symmetry_3
_geom_angle_publ_flag
O00B P001 C00F 113.2(2) . . ?
O00B P001 O2 111.1(4) . . ?
O00L P001 O00B 109.8(6) . . ?
O00L P001 C00F 112.3(3) . . ?
O00L P001 O2 113.5(4) . . ?
O2 P001 C00F 96.4(5) . . ?
O00I P002 C00C 113.5(2) . . ?
O00I P002 O00J 109.8(6) . . ?
O00I P002 O1 110.9(4) . . ?
O00J P002 C00C 112.4(3) . . ?
O00J P002 O1 113.4(4) . . ?
O1 P002 C00C 96.4(5) . . ?
O00H P003 C00G 113.5(2) . . ?
O00H P003 O3 111.4(4) . . ?
O00K P003 C00G 112.3(3) . . ?
O00K P003 O00H 109.9(6) . . ?
O00K P003 O3 113.4(4) . . ?
O3 P003 C00G 95.8(5) . . ?
C004 C009 C017 120.0 . . ?
C004 C009 C8 121.8(4) . . ?
C017 C009 C8 118.2(4) . . ?
C009 C004 C11 120.9(4) . . ?
C011 C004 C009 120.0 . . ?
C011 C004 C11 118.6(4) . . ?
C004 C011 C00Q 120.0 . . ?
O00I C011 C004 118.0(3) . . ?
O00I C011 C00Q 121.6(3) . . ?
C011 C00Q C014 120.0 . . ?
C011 C00Q C015 117.0(4) . . ?
C014 C00Q C015 122.8(4) . . ?
C00Q C014 C00Y 122.5(4) . . ?
C017 C014 C00Q 120.0 . . ?
C017 C014 C00Y 117.2(3) . . ?
C014 C017 C009 120.0 . . ?
O00K C017 C009 117.6(3) . . ?
O00K C017 C014 122.1(4) . . ?
C016 C00A H00A 120.0 . . ?
C016 C00A C4 120.0 . . ?
C4 C00A H00A 120.0 . . ?
C00A C016 H016 120.0 . . ?
C01C C016 C00A 120.0 . . ?
C01C C016 H016 120.0 . . ?
C016 C01C H01C 120.0 . . ?
C018 C01C C016 120.0 . . ?
C018 C01C H01C 120.0 . . ?
C01C C018 H018 120.0 . . ?
C01C C018 C00C 120.0 . . ?
C00C C018 H018 120.0 . . ?
C018 C00C P002 128.1(3) . . ?
C4 C00C P002 111.6(3) . . ?
C4 C00C C018 120.0 . . ?
C00A C4 H4 120.0 . . ?
C00C C4 C00A 120.0 . . ?
C00C C4 H4 120.0 . . ?
C00U O00B P001 122.4(4) . . ?
C013 C00D H00D 120.0 . . ?
C013 C00D C5 120.0 . . ?
C5 C00D H00D 120.0 . . ?
C00D C013 H013 120.0 . . ?
C01B C013 C00D 120.0 . . ?
C01B C013 H013 120.0 . . ?
C013 C01B H01B 120.0 . . ?
C013 C01B C01A 120.0 . . ?
C01A C01B H01B 120.0 . . ?
C01B C01A H01A 120.0 . . ?
C00G C01A C01B 120.0 . . ?
C00G C01A H01A 120.0 . . ?
C01A C00G P003 128.3(3) . . ?
C5 C00G P003 111.5(3) . . ?
C5 C00G C01A 120.0 . . ?
C00D C5 H5 120.0 . . ?
C00G C5 C00D 120.0 . . ?
C00G C5 H5 120.0 . . ?
C00T C00E H00E 120.0 . . ?
C00T C00E C1 120.0 . . ?
C1 C00E H00E 120.0 . . ?
C00E C00T H00T 120.0 . . ?
C00E C00T C01D 120.0 . . ?
C01D C00T H00T 120.0 . . ?
C00T C01D H01D 120.0 . . ?
C019 C01D C00T 120.0 . . ?
C019 C01D H01D 120.0 . . ?
C01D C019 H019 120.0 . . ?
C01D C019 C00F 120.0 . . ?
C00F C019 H019 120.0 . . ?
C019 C00F P001 127.7(3) . . ?
C019 C00F C1 120.0 . . ?
C1 C00F P001 112.1(3) . . ?
C00E C1 H1 120.0 . . ?
C00F C1 C00E 120.0 . . ?
C00F C1 H1 120.0 . . ?
C00W O00H P003 122.5(4) . . ?
C011 O00I P002 122.6(4) . . ?
C00X O00J P002 123.9(4) . . ?
C017 O00K P003 123.8(4) . . ?
C012 O00L P001 124.4(4) . . ?
C00Z C00R C00W 120.0 . . ?
C00Z C00R C00Y 122.4(4) . . ?
C00W C00R C00Y 117.3(3) . . ?
C00R C00Z C010 122.9(4) . . ?
C012 C00Z C00R 120.0 . . ?
C012 C00Z C010 116.9(4) . . ?
O00L C012 C00Z 122.3(4) . . ?
O00L C012 C007 117.6(3) . . ?
C00Z C012 C007 120.0 . . ?
C012 C007 C7 118.3(3) . . ?
C005 C007 C012 120.0 . . ?
C005 C007 C7 121.7(3) . . ?
C007 C005 C00W 120.0 . . ?
C007 C005 C2 120.9(4) . . ?
C00W C005 C2 118.7(4) . . ?
O00H C00W C00R 122.0(4) . . ?
O00H C00W C005 117.7(3) . . ?
C005 C00W C00R 120.0 . . ?
O00J C00X C008 117.6(3) . . ?
O00J C00X C00V 122.1(4) . . ?
C008 C00X C00V 120.0 . . ?
C00X C008 C006 120.0 . . ?
C00X C008 C3 118.4(3) . . ?
C006 C008 C3 121.6(3) . . ?
C008 C006 C00U 120.0 . . ?
C008 C006 C6 121.0(4) . . ?
C00U C006 C6 118.5(4) . . ?
O00B C00U C006 117.9(3) . . ?
O00B C00U C00S 121.7(3) . . ?
C00S C00U C006 120.0 . . ?
C00U C00S C00V 120.0 . . ?
C00U C00S C010 117.4(4) . . ?
C00V C00S C010 122.4(4) . . ?
C00X C00V C015 116.8(4) . . ?
C00S C00V C00X 120.0 . . ?
C00S C00V C015 123.0(4) . . ?
C014 C00Y C00R 114.4(6) . . ?
C014 C00Y H00B 108.7 . . ?
C014 C00Y H00C 108.7 . . ?
C00R C00Y H00B 108.7 . . ?
C00R C00Y H00C 108.7 . . ?
H00B C00Y H00C 107.6 . . ?
C00Z C010 C00S 115.3(6) . . ?
C00Z C010 H01E 108.5 . . ?
C00Z C010 H01F 108.5 . . ?
C00S C010 H01E 108.5 . . ?
C00S C010 H01F 108.5 . . ?
H01E C010 H01F 107.5 . . ?
C00Q C015 H01G 108.4 . . ?
C00Q C015 H01H 108.4 . . ?
C00V C015 C00Q 115.3(6) . . ?
C00V C015 H01G 108.4 . . ?
C00V C015 H01H 108.4 . . ?
H01G C015 H01H 107.5 . . ?
C004 C11 H11A 109.5 . . ?
C004 C11 H11B 109.5 . . ?
C004 C11 H11C 109.5 . . ?
H11A C11 H11B 109.5 . . ?
H11A C11 H11C 109.5 . . ?
H11B C11 H11C 109.5 . . ?
C006 C6 H6A 109.5 . . ?
C006 C6 H6B 109.5 . . ?
C006 C6 H6C 109.5 . . ?
H6A C6 H6B 109.5 . . ?
H6A C6 H6C 109.5 . . ?
H6B C6 H6C 109.5 . . ?
C005 C2 H2A 109.5 . . ?
C005 C2 H2B 109.5 . . ?
C005 C2 H2C 109.5 . . ?
H2A C2 H2B 109.5 . . ?
H2A C2 H2C 109.5 . . ?
H2B C2 H2C 109.5 . . ?
C008 C3 H3A 109.5 . . ?
C008 C3 H3B 109.5 . . ?
C008 C3 H3C 109.5 . . ?
H3A C3 H3B 109.5 . . ?
H3A C3 H3C 109.5 . . ?
H3B C3 H3C 109.5 . . ?
C007 C7 H7A 109.5 . . ?
C007 C7 H7B 109.5 . . ?
C007 C7 H7C 109.5 . . ?
H7A C7 H7B 109.5 . . ?
H7A C7 H7C 109.5 . . ?
H7B C7 H7C 109.5 . . ?
C009 C8 H8A 109.5 . . ?
C009 C8 H8B 109.5 . . ?
C009 C8 H8C 109.5 . . ?
H8A C8 H8B 109.5 . . ?
H8A C8 H8C 109.5 . . ?
H8B C8 H8C 109.5 . . ?
H9A C9 H9B 105.5 . . ?
O6 C9 H9A 104.2 . . ?
O6 C9 H9B 104.2 . . ?
O6 C9 C14 132(2) . . ?
C14 C9 H9A 104.2 . . ?
C14 C9 H9B 104.2 . . ?
H10A C10 H10B 105.7 . . ?
C12 C10 H10A 104.6 . . ?
C12 C10 H10B 104.6 . . ?
O6 C10 H10A 104.6 . . ?
O6 C10 H10B 104.6 . . ?
O6 C10 C12 131(2) . . ?
C12 O5 C14 135(2) . 3_574 ?
C10 C12 H12A 107.2 . . ?
C10 C12 H12B 107.2 . . ?
O5 C12 C10 120(2) . . ?
O5 C12 H12A 107.2 . . ?
O5 C12 H12B 107.2 . . ?
H12A C12 H12B 106.9 . . ?
C9 O6 C10 136(2) . . ?
C9 C14 H14A 103.2 . . ?
C9 C14 H14B 103.2 . . ?
O5 C14 C9 136(2) 3_574 . ?
O5 C14 H14A 103.2 3_574 . ?
O5 C14 H14B 103.2 3_574 . ?
H14A C14 H14B 105.2 . . ?
H14C C14A H14D 107.4 . . ?
C9A C14A H14C 108.3 . . ?
C9A C14A H14D 108.3 . . ?
O5A C14A H14C 108.3 3_574 . ?
O5A C14A H14D 108.3 3_574 . ?
O5A C14A C9A 116(3) 3_574 . ?
C14A C9A H9AA 113.2 . . ?
C14A C9A H9AB 113.2 . . ?
H9AA C9A H9AB 110.5 . . ?
O6A C9A C14A 92.6(17) . . ?
O6A C9A H9AA 113.2 . . ?
O6A C9A H9AB 113.2 . . ?
C10A O6A C9A 119(2) . . ?
O6A C10A H10C 110.5 . . ?
O6A C10A H10D 110.5 . . ?
O6A C10A C12A 106(2) . . ?
H10C C10A H10D 108.7 . . ?
C12A C10A H10C 110.5 . . ?
C12A C10A H10D 110.5 . . ?
C10A C12A H12C 113.3 . . ?
C10A C12A H12D 113.3 . . ?
H12C C12A H12D 110.6 . . ?
O5A C12A C10A 91.8(18) . . ?
O5A C12A H12C 113.3 . . ?
O5A C12A H12D 113.3 . . ?
C12A O5A C14A 120.0(19) . 3_574 ?

loop_
_geom_torsion_atom_site_label_1
_geom_torsion_atom_site_label_2
_geom_torsion_atom_site_label_3
_geom_torsion_atom_site_label_4
_geom_torsion
_geom_torsion_site_symmetry_1
_geom_torsion_site_symmetry_2
_geom_torsion_site_symmetry_3
_geom_torsion_site_symmetry_4
_geom_torsion_publ_flag
P001 O00B C00U C006 108.9(5) . . . . ?
P001 O00B C00U C00S -78.0(7) . . . . ?
P001 C00F C1 C00E -174.9(5) . . . . ?
P001 O00L C012 C00Z 75.5(7) . . . . ?
P001 O00L C012 C007 -109.4(5) . . . . ?
P002 C00C C4 C00A -174.7(4) . . . . ?
P002 O00J C00X C008 -109.7(5) . . . . ?
P002 O00J C00X C00V 76.0(7) . . . . ?
P003 C00G C5 C00D -174.7(4) . . . . ?
P003 O00H C00W C00R -77.8(7) . . . . ?
P003 O00H C00W C005 109.1(5) . . . . ?
C009 C004 C011 C00Q 0.0 . . . . ?
C009 C004 C011 O00I 173.3(6) . . . . ?
C009 C017 O00K P003 -109.7(5) . . . . ?
C004 C009 C017 C014 0.0 . . . . ?
C004 C009 C017 O00K -174.5(6) . . . . ?
C004 C011 C00Q C014 0.0 . . . . ?
C004 C011 C00Q C015 174.9(5) . . . . ?
C004 C011 O00I P002 108.9(5) . . . . ?
C011 C00Q C014 C017 0.0 . . . . ?
C011 C00Q C014 C00Y 173.8(6) . . . . ?
C011 C00Q C015 C00V 90.0(5) . . . . ?
C00Q C011 O00I P002 -77.9(7) . . . . ?
C00Q C014 C017 C009 0.0 . . . . ?
C00Q C014 C017 O00K 174.2(6) . . . . ?
C00Q C014 C00Y C00R 96.2(6) . . . . ?
C014 C00Q C015 C00V -95.2(6) . . . . ?
C014 C017 O00K P003 76.0(7) . . . . ?
C017 C009 C004 C011 0.0 . . . . ?
C017 C009 C004 C11 -172.0(6) . . . . ?
C017 C014 C00Y C00R -89.9(5) . . . . ?
C00A C016 C01C C018 0.0 . . . . ?
C016 C00A C4 C00C 0.0 . . . . ?
C016 C01C C018 C00C 0.0 . . . . ?
C01C C018 C00C P002 173.7(5) . . . . ?
C01C C018 C00C C4 0.0 . . . . ?
C018 C00C C4 C00A 0.0 . . . . ?
C00C P002 O00I C011 -145.3(5) . . . . ?
C00C P002 O00J C00X 145.6(5) . . . . ?
C4 C00A C016 C01C 0.0 . . . . ?
O00B P001 C00F C019 168.5(4) . . . . ?
O00B P001 C00F C1 -17.1(6) . . . . ?
O00B P001 O00L C012 -86.8(7) . . . . ?
O00B C00U C00S C00V -173.0(6) . . . . ?
O00B C00U C00S C010 1.6(6) . . . . ?
C00D C013 C01B C01A 0.0 . . . . ?
C013 C00D C5 C00G 0.0 . . . . ?
C013 C01B C01A C00G 0.0 . . . . ?
C01B C01A C00G P003 173.8(5) . . . . ?
C01B C01A C00G C5 0.0 . . . . ?
C01A C00G C5 C00D 0.0 . . . . ?
C00G P003 O00H C00W -145.8(5) . . . . ?
C00G P003 O00K C017 145.5(5) . . . . ?
C5 C00D C013 C01B 0.0 . . . . ?
C00E C00T C01D C019 0.0 . . . . ?
C00T C00E C1 C00F 0.0 . . . . ?
C00T C01D C019 C00F 0.0 . . . . ?
C01D C019 C00F P001 174.1(5) . . . . ?
C01D C019 C00F C1 0.0 . . . . ?
C019 C00F C1 C00E 0.0 . . . . ?
C00F P001 O00B C00U -145.7(5) . . . . ?
C00F P001 O00L C012 146.3(5) . . . . ?
C1 C00E C00T C01D 0.0 . . . . ?
O00H P003 C00G C01A 168.4(4) . . . . ?
O00H P003 C00G C5 -17.4(6) . . . . ?
O00H P003 O00K C017 -87.2(7) . . . . ?
O00I P002 C00C C018 168.5(4) . . . . ?
O00I P002 C00C C4 -17.4(6) . . . . ?
O00I P002 O00J C00X -87.1(7) . . . . ?
O00I C011 C00Q C014 -173.0(6) . . . . ?
O00I C011 C00Q C015 1.9(6) . . . . ?
O00J P002 C00C C018 -66.2(7) . . . . ?
O00J P002 C00C C4 107.9(5) . . . . ?
O00J P002 O00I C011 88.0(6) . . . . ?
O00J C00X C008 C006 -174.4(6) . . . . ?
O00J C00X C008 C3 5.5(6) . . . . ?
O00J C00X C00V C00S 174.2(6) . . . . ?
O00J C00X C00V C015 -0.5(6) . . . . ?
O00K P003 C00G C01A -66.3(7) . . . . ?
O00K P003 C00G C5 107.9(5) . . . . ?
O00K P003 O00H C00W 87.6(6) . . . . ?
O00L P001 O00B C00U 87.9(6) . . . . ?
O00L P001 C00F C019 -66.5(7) . . . . ?
O00L P001 C00F C1 107.9(5) . . . . ?
O00L C012 C007 C005 -175.2(5) . . . . ?
O00L C012 C007 C7 4.4(6) . . . . ?
C00R C00Z C012 O00L 175.0(6) . . . . ?
C00R C00Z C012 C007 0.0 . . . . ?
C00R C00Z C010 C00S 95.5(6) . . . . ?
C00Z C00R C00W O00H -172.9(6) . . . . ?
C00Z C00R C00W C005 0.0 . . . . ?
C00Z C00R C00Y C014 -96.1(6) . . . . ?
C00Z C012 C007 C005 0.0 . . . . ?
C00Z C012 C007 C7 179.6(6) . . . . ?
C012 C00Z C010 C00S -89.5(5) . . . . ?
C012 C007 C005 C00W 0.0 . . . . ?
C012 C007 C005 C2 -171.9(6) . . . . ?
C007 C005 C00W O00H 173.2(6) . . . . ?
C007 C005 C00W C00R 0.0 . . . . ?
C00W C00R C00Z C012 0.0 . . . . ?
C00W C00R C00Z C010 174.9(6) . . . . ?
C00W C00R C00Y C014 89.5(5) . . . . ?
C00X C008 C006 C00U 0.0 . . . . ?
C00X C008 C006 C6 -172.0(6) . . . . ?
C00X C00V C015 C00Q -90.1(5) . . . . ?
C008 C00X C00V C00S 0.0 . . . . ?
C008 C00X C00V C015 -174.6(5) . . . . ?
C008 C006 C00U O00B 173.3(5) . . . . ?
C008 C006 C00U C00S 0.0 . . . . ?
C006 C00U C00S C00V 0.0 . . . . ?
C006 C00U C00S C010 174.6(5) . . . . ?
C00U C00S C00V C00X 0.0 . . . . ?
C00U C00S C00V C015 174.3(6) . . . . ?
C00U C00S C010 C00Z 90.0(5) . . . . ?
C00S C00V C015 C00Q 95.4(6) . . . . ?
C00V C00X C008 C006 0.0 . . . . ?
C00V C00X C008 C3 179.9(5) . . . . ?
C00V C00S C010 C00Z -95.6(6) . . . . ?
C00Y C014 C017 C009 -174.1(5) . . . . ?
C00Y C014 C017 O00K 0.1(6) . . . . ?
C00Y C00R C00Z C012 -174.3(6) . . . . ?
C00Y C00R C00Z C010 0.6(7) . . . . ?
C00Y C00R C00W O00H 1.7(6) . . . . ?
C00Y C00R C00W C005 174.5(5) . . . . ?
C010 C00Z C012 O00L -0.2(6) . . . . ?
C010 C00Z C012 C007 -175.2(5) . . . . ?
C010 C00S C00V C00X -174.3(6) . . . . ?
C010 C00S C00V C015 0.0(7) . . . . ?
C015 C00Q C014 C017 -174.6(6) . . . . ?
C015 C00Q C014 C00Y -0.9(7) . . . . ?
C11 C004 C011 C00Q 172.2(6) . . . . ?
C11 C004 C011 O00I -14.6(6) . . . . ?
C6 C006 C00U O00B -14.6(6) . . . . ?
C6 C006 C00U C00S 172.2(6) . . . . ?
C2 C005 C00W O00H -14.7(6) . . . . ?
C2 C005 C00W C00R 172.1(6) . . . . ?
C3 C008 C006 C00U -179.9(6) . . . . ?
C3 C008 C006 C6 8.1(7) . . . . ?
C7 C007 C005 C00W -179.6(6) . . . . ?
C7 C007 C005 C2 8.4(7) . . . . ?
C8 C009 C004 C011 -180.0(6) . . . . ?
C8 C009 C004 C11 8.0(7) . . . . ?
C8 C009 C017 C014 180.0(6) . . . . ?
C8 C009 C017 O00K 5.5(6) . . . . ?
O2 P001 O00B C00U -38.5(7) . . . . ?
O2 P001 C00F C019 52.2(4) . . . . ?
O2 P001 C00F C1 -133.4(3) . . . . ?
O2 P001 O00L C012 38.2(8) . . . . ?
O1 P002 C00C C018 52.3(4) . . . . ?
O1 P002 C00C C4 -133.5(3) . . . . ?
O1 P002 O00I C011 -38.1(7) . . . . ?
O1 P002 O00J C00X 37.6(7) . . . . ?
O3 P003 C00G C01A 52.0(4) . . . . ?
O3 P003 C00G C5 -133.8(3) . . . . ?
O3 P003 O00H C00W -39.0(7) . . . . ?
O3 P003 O00K C017 38.2(7) . . . . ?
C12 C10 O6 C9 26(5) . . . . ?
O6 C9 C14 O5 15(5) . . . 3_574 ?
O6 C10 C12 O5 -118(3) . . . . ?
C14 C9 O6 C10 74(5) . . . . ?
C14 O5 C12 C10 13(4) 3_574 . . . ?
C14A C9A O6A C10A 102(2) . . . . ?
C9A O6A C10A C12A -66(2) . . . . ?
O6A C10A C12A O5A -110.6(19) . . . . ?
C10A C12A O5A C14A 74(3) . . . 3_574 ?
O5A C14A C9A O6A 68(2) 3_574 . . . ?

_shelx_res_file                  
;
    1a.res created by SHELXL-2014/7

TITL 1a_a.res in P2(1)/m
REM Old TITL 1a_a.res in P2(1)/m
REM SHELXT solution in P2(1)/m: R1 0.573, Rweak 0.143, Alpha 0.116
REM <I/s> 0.778 for 6 systematic absences, Orientation as input
REM Formula found by SHELXT: C76 O14 P3
CELL 0.71073 17.3052 9.0255 17.3209 90 119.957 90
ZERR 2 0.0012 0.001 0.0018 0 0.002 0
LATT 1
SYMM -X,0.5+Y,-Z
SFAC C H O P
UNIT 106 110 26 6
EQIV $1 -X,2-Y,-1-Z
EQIV $2 +X,1.5-Y,+Z
DFIX 1.55 C2 C005
DFIX 1.5 C9 C14 C12 C10 C9_$1 C14_$1 C12_$1 C10_$1
DFIX 1.5 C9A C14A C12A_$1 C10A_$1 C9A_$1 C14A_$1 C12A C10A
SADI C12A C10A C9A C14A C12A_$1 C10A_$1 C9A_$1 C14A_$1
SADI P002 O00I P002 O00J P003 O00K P003 O00H P001 O00L P001 O00B
SADI C10A O5A C14A_$1 O6A_$1 C10A_$1 O5A_$1 C14A O6A
SADI C2 C005 C7 C007 C6 C006 C3 C008 C11 C004 C8 C009
SADI O5A_$1 C14A O5A_$1 C12A_$1 O6A_$1 C9A_$1 O6A_$1 C10A_$1 O5A C14A_$1 =
 O5A C12A O6A C10A O6A C9A
SADI O6 C9 O6 C10 O5 C12 O5 C14_$1 O6_$1 C9_$1 O6_$1 C10_$1 O5_$1 C12_$1 =
 O5_$1 C14
SADI O00I C011 O00J C00X O00B C00U O00L C012 O00H C00W O00K C017
SADI C12A C14A_$1 C9A_$1 C10A_$1 C12A_$1 C14A C9A C10A
SADI C14 C12_$1 C10_$1 C9_$1 C14_$1 C12 C10 C9
SADI C9 O5_$1 C12_$1 O6_$1 C9_$1 O5 C12 O6
SADI P003 C00G P002 C00C P001 C00F
ISOR 0.01 0.02 C01B P001 O00B C00F O00L O2 C00U C019 C1 C012 C006 C00S C01D =
 C00E C00Z C007 C008 C6 C00V C010 C00T C00R C005 C7 C00X C3 C015 C00W C00Y =
 C2 O00J C00Q O00H C014 P002 C011 P003 C017 C00C O00I O1 C004 C00G O00K O3 =
 C009 C4 C018 C11 C01A C5 C8 C00A C01C C00D C016 C013
SIMU 0.02 0.04 2 C14A C14A C9A O5A O6A C12A C10A C10A C12A O6A O5A C9A
SIMU 0.02 0.04 2 O5 C9 O6 C14 C10 O5 C12 C12 C10 C14 O6 C9

L.S. 100
PLAN  20
SIZE 0.2 0.18 0.1
TEMP -80.15
CONF
FREE H14d H12c
FREE H14c H12d
FREE O5 C10
FREE O5 H10A
FREE O5 H10B
FREE C10A C10A_$2
FREE O6 C12
FREE C01B C00Q
FREE C01B C014
FREE C01D C00R
FREE C01D C00Z
FREE C01C C00V
BOND
list 4
MORE -1
BOND $H
fmap 2
acta
REM <olex2.extras>
REM <HklSrc "%.\\1A.hkl">
REM </olex2.extras>

WGHT    0.089800    3.621500
FVAR       1.18412   0.54747
PART -1
P001  4    0.939626    0.777295    0.043711    10.50000    0.02774    0.09643 =
         0.02810   -0.00171    0.01521   -0.00273

P002  4    0.456271    0.777339   -0.104081    10.50000    0.02685    0.09754 =
         0.02739   -0.00170    0.01343    0.00170
P003  4    0.604154    0.777604   -0.439543    10.50000    0.02634    0.09426 =
         0.02869    0.00364    0.01405    0.00301
AFIX  66
C009  1    0.429611    0.784286   -0.390954    10.50000    0.02594    0.07460 =
         0.03002   -0.00047    0.01009    0.00237
C004  1    0.402070    0.784071   -0.328067    10.50000    0.02650    0.06889 =
         0.03214   -0.00244    0.01185   -0.00120
C011  1    0.452991    0.855481   -0.246873    10.50000    0.02730    0.11372 =
         0.03468   -0.00204    0.01325    0.00550
C00Q  1    0.531453    0.927106   -0.228564    10.50000    0.03074    0.10712 =
         0.03184   -0.00169    0.01421    0.00613
C014  1    0.558995    0.927323   -0.291450    10.50000    0.03248    0.10553 =
         0.03219    0.00529    0.01806    0.00621
C017  1    0.508075    0.855914   -0.372645    10.50000    0.03505    0.11330 =
         0.02752    0.00329    0.01739    0.00690
AFIX  66

C00A  1    0.221983    0.781455   -0.107102    10.50000    0.03395    0.10057 =
         0.05560   -0.00648    0.02213    0.00567
AFIX  43
H00A  2    0.168594    0.837025   -0.139572    10.50000   -1.20000
AFIX  65
C016  1    0.230294    0.680987   -0.042560    10.50000    0.04802    0.13022 =
         0.05830   -0.01949    0.03450   -0.00574
AFIX  43
H016  2    0.182586    0.667892   -0.030919    10.50000   -1.20000
AFIX  65
C01C  1    0.308408    0.599680    0.004948    10.50000    0.06730    0.12735 =
         0.05768    0.00185    0.04083    0.00598
AFIX  43
H01C  2    0.314088    0.531015    0.049059    10.50000   -1.20000
AFIX  65
C018  1    0.378213    0.618840   -0.012085    10.50000    0.05269    0.12756 =
         0.04804    0.00237    0.02852    0.01252
AFIX  43
H018  2    0.431601    0.563269    0.020385    10.50000   -1.20000
AFIX  65
C00C  1    0.369903    0.719307   -0.076626    10.50000    0.03749    0.10551 =
         0.03528   -0.00153    0.02045    0.00306
C4    1    0.291789    0.800614   -0.124135    10.50000    0.03820    0.10348 =
         0.04705   -0.00277    0.02264    0.00244
AFIX  43
H4    2    0.286109    0.869279   -0.168247    10.50000   -1.20000
AFIX   0

O00B  3    0.890569    0.866031    0.081174    10.50000    0.02499    0.12916 =
         0.02927   -0.00130    0.01027   -0.00378
AFIX  66
C00D  1    0.607258    0.781534   -0.670858    10.50000    0.05309    0.10110 =
         0.04970    0.01301    0.03558    0.01011
AFIX  43
H00D  2    0.639816    0.837186   -0.691669    10.50000   -1.20000
AFIX  65
C013  1    0.542733    0.681053   -0.727112    10.50000    0.06202    0.12887 =
         0.04506    0.00922    0.03189    0.01455
AFIX  43
H013  2    0.531191    0.668031   -0.786371    10.50000   -1.20000
AFIX  65
C01B  1    0.495097    0.599626   -0.696662    10.50000    0.05960    0.12577 =
         0.04768   -0.00060    0.02043   -0.00409
AFIX  43
H01B  2    0.450997    0.530952   -0.735110    10.50000   -1.20000
AFIX  65
C01A  1    0.511984    0.618678   -0.609957    10.50000    0.04670    0.13022 =
         0.04805    0.00972    0.02373   -0.00398
AFIX  43
H01A  2    0.479426    0.563026   -0.589146    10.50000   -1.20000
AFIX  65
C00G  1    0.576508    0.719158   -0.553702    10.50000    0.03603    0.10346 =
         0.03497    0.00569    0.01812    0.00196
C5    1    0.624146    0.800587   -0.584151    10.50000    0.04822    0.10497 =
         0.04140    0.00426    0.02712    0.00009
AFIX  43
H5    2    0.668245    0.869260   -0.545702    10.50000   -1.20000
AFIX  66

C00E  1    1.171316    0.781259    0.278108    10.50000    0.04883    0.10215 =
         0.03399   -0.00328    0.01472   -0.01095
AFIX  43
H00E  2    1.192381    0.836613    0.331556    10.50000   -1.20000
AFIX  65
C00T  1    1.227287    0.680513    0.269469    10.50000    0.04172    0.12651 =
         0.05013    0.00471    0.02066   -0.01126
AFIX  43
H00T  2    1.286605    0.667012    0.317013    10.50000   -1.20000
AFIX  65
C01D  1    1.196466    0.599521    0.191266    10.50000    0.04772    0.12474 =
         0.07135   -0.00280    0.03399    0.00011
AFIX  43
H01D  2    1.234720    0.530666    0.185362    10.50000   -1.20000
AFIX  65
C019  1    1.109675    0.619274    0.121702    10.50000    0.04820    0.12579 =
         0.05472   -0.01166    0.03119   -0.00742
AFIX  43
H019  2    1.088611    0.563920    0.068254    10.50000   -1.20000
AFIX  65
C00F  1    1.053703    0.720019    0.130340    10.50000    0.03121    0.10843 =
         0.03537   -0.00459    0.01700   -0.00656
C1    1    1.084523    0.801012    0.208542    10.50000    0.04456    0.10180 =
         0.03793   -0.00303    0.01958   -0.00453
AFIX  43
H1    2    1.046268    0.869867    0.214445    10.50000   -1.20000
AFIX   0

O00H  3    0.690832    0.865840   -0.390498    10.50000    0.03633    0.12547 =
         0.02706    0.00474    0.01702    0.00109
O00I  3    0.418851    0.865978   -0.190788    10.50000    0.03059    0.12997 =
         0.03542   -0.00142    0.02132    0.00005
O00J  3    0.532412    0.863687   -0.028055    10.50000    0.03095    0.13702 =
         0.03481   -0.00782    0.02171   -0.00198
O00K  3    0.528212    0.863802   -0.439582    10.50000    0.03425    0.13779 =
         0.02611    0.00719    0.01650    0.00891
O00L  3    0.939608    0.863161   -0.032105    10.50000    0.02596    0.13305 =
         0.03175    0.00259    0.01314   -0.00599
AFIX  66
C00R  1    0.728346    0.927924   -0.240215    10.50000    0.02971    0.10662 =
         0.03423    0.00814    0.01803    0.00110
C00Z  1    0.791316    0.928340   -0.149903    10.50000    0.03186    0.10667 =
         0.03595    0.00376    0.02081   -0.00260
C012  1    0.872526    0.856703   -0.119636    10.50000    0.02609    0.11410 =
         0.03176    0.00224    0.01296   -0.00518
C007  1    0.890766    0.784649   -0.179681    10.50000    0.02767    0.07519 =
         0.03522    0.00445    0.01967   -0.00058
C005  1    0.827797    0.784233   -0.269994    10.50000    0.02971    0.07185 =
         0.03646   -0.00101    0.02118   -0.00031
C00W  1    0.746587    0.855869   -0.300262    10.50000    0.03722    0.11176 =
         0.03875    0.00654    0.02504   -0.00074
AFIX  66

C00X  1    0.619397    0.855749   -0.008023    10.50000    0.03095    0.11359 =
         0.03316   -0.00566    0.01952    0.00123
C008  1    0.679483    0.784125    0.070347    10.50000    0.03783    0.07621 =
         0.02788   -0.00345    0.02050   -0.00377
C006  1    0.769924    0.784030    0.097828    10.50000    0.03358    0.06890 =
         0.02568    0.00170    0.01432   -0.00085
C00U  1    0.800280    0.855559    0.046940    10.50000    0.03649    0.11319 =
         0.02826   -0.01061    0.01729   -0.01077
C00S  1    0.740195    0.927183   -0.031430    10.50000    0.03626    0.10306 =
         0.02985   -0.00507    0.01918   -0.00582
C00V  1    0.649754    0.927280   -0.058913    10.50000    0.03340    0.10723 =
         0.03226   -0.00477    0.01740   -0.00069
AFIX   0

C00Y  1    0.640289    1.017643   -0.279227    10.50000    0.04050    0.09998 =
         0.03365    0.00474    0.02084    0.00197
AFIX  23
H00B  2    0.649414    1.102434   -0.239286    10.50000   -1.20000
H00C  2    0.626636    1.058338   -0.337783    10.50000   -1.20000
AFIX   0

C010  1    0.779069    1.016371   -0.080324    10.50000    0.03463    0.10252 =
         0.03742   -0.00297    0.01833   -0.00483
AFIX  23
H01E  2    0.739243    1.101548   -0.110610    10.50000   -1.20000
H01F  2    0.837739    1.056694   -0.035363    10.50000   -1.20000
AFIX   0

C015  1    0.580480    1.015608   -0.139980    10.50000    0.03564    0.10540 =
         0.03814   -0.00198    0.02220    0.00429
AFIX  23
H01G  2    0.610815    1.101263   -0.149039    10.50000   -1.20000
H01H  2    0.535372    1.055236   -0.126210    10.50000   -1.20000
AFIX   0

C11   1    0.322313    0.688992   -0.341523    10.50000    0.03017    0.14084 =
         0.04012   -0.00825    0.01479   -0.00698
AFIX 137
H11A  2    0.278519    0.682666   -0.405244    10.50000   -1.50000
H11B  2    0.294543    0.734575   -0.310000    10.50000   -1.50000
H11C  2    0.343154    0.589265   -0.317884    10.50000   -1.50000
AFIX   0

C6    1    0.836342    0.688857    0.177524    10.50000    0.03962    0.14640 =
         0.03254    0.01004    0.01676   -0.00302
AFIX 137
H6A   2    0.841309    0.590644    0.156260    10.50000   -1.50000
H6B   2    0.814963    0.678528    0.220053    10.50000   -1.50000
H6C   2    0.894947    0.736941    0.206885    10.50000   -1.50000
AFIX   0

C2    1    0.841276    0.688000   -0.336364    10.50000    0.03694    0.14534 =
         0.04072    0.00611    0.02465    0.01233
AFIX 137
H2A   2    0.904557    0.687554   -0.318958    10.50000   -1.50000
H2B   2    0.806143    0.729131   -0.396518    10.50000   -1.50000
H2C   2    0.821659    0.586416   -0.335617    10.50000   -1.50000
AFIX   0

C3    1    0.642709    0.705537    0.125481    10.50000    0.04147    0.10655 =
         0.03165    0.00087    0.02093   -0.00958
AFIX 137
H3A   2    0.651811    0.769446    0.175079    10.50000   -1.50000
H3B   2    0.674335    0.611663    0.148943    10.50000   -1.50000
H3C   2    0.578848    0.686065    0.087104    10.50000   -1.50000
AFIX   0

C7    1    0.982742    0.706628   -0.143005    10.50000    0.03111    0.11983 =
         0.04424    0.00943    0.02237    0.00943
AFIX 137
H7A   2    1.023862    0.772383   -0.150064    10.50000   -1.50000
H7B   2    0.975142    0.614656   -0.176142    10.50000   -1.50000
H7C   2    1.007128    0.683726   -0.079720    10.50000   -1.50000
AFIX   0

C8    1    0.374959    0.706225   -0.482294    10.50000    0.03233    0.11760 =
         0.03100   -0.00934    0.01045   -0.00385
AFIX 137
H8A   2    0.356280    0.608118   -0.473546    10.50000   -1.50000
H8B   2    0.411876    0.695449   -0.510229    10.50000   -1.50000
H8C   2    0.322146    0.765722   -0.520894    10.50000   -1.50000
AFIX   0

O2    3    0.899937    0.615252    0.016471    10.50000    0.06161    0.13306 =
         0.06230   -0.01110    0.04214   -0.01455
O1    3    0.483846    0.615940   -0.116411    10.50000    0.05977    0.12906 =
         0.04272   -0.00248    0.02062    0.01072
O3    3    0.615879    0.614480   -0.400301    10.50000    0.04560    0.12901 =
         0.06500    0.01098    0.02525   -0.00049
PART 1
C9    1    0.115321    0.968027   -0.544259    21.00000    0.14839    0.39940 =
         0.18950    0.00816    0.10090    0.00323
AFIX  23
H9A   2    0.127585    0.865468   -0.520873    21.00000   -1.20000
H9B   2    0.155984    0.985543   -0.568070    21.00000   -1.20000
AFIX   0

C10   1    0.141468    1.060224   -0.395256    21.00000    0.10361    0.39363 =
         0.16572    0.00834    0.05610    0.04702
AFIX  23
H10A  2    0.096310    1.138075   -0.408130    21.00000   -1.20000
H10B  2    0.198962    1.102543   -0.349142    21.00000   -1.20000
AFIX   0

O5    3    0.047176    0.953058   -0.339472    21.00000    0.20306    0.44534 =
         0.21130    0.02941    0.05777    0.02851
C12   1    0.120903    0.942625   -0.347989    21.00000    0.06945    0.41294 =
         0.15106    0.03381    0.03165    0.03063
AFIX  23
H12A  2    0.116726    0.847778   -0.378553    21.00000   -1.20000
H12B  2    0.173064    0.934590   -0.287171    21.00000   -1.20000
AFIX   0

O6    3    0.148640    1.053924   -0.470446    21.00000    0.14209    0.40890 =
         0.19562   -0.01483    0.10853   -0.00441
C14   1    0.027802    0.959716   -0.622686    21.00000    0.15081    0.38788 =
         0.10207    0.00783    0.08425    0.03099
AFIX  23
H14A  2    0.041059    0.946361   -0.671630    21.00000   -1.20000
H14B  2    0.005119    0.862454   -0.616318    21.00000   -1.20000
AFIX   0

PART 2
C14A  1    0.075299    1.075834   -0.390327   -21.00000    0.17974    0.30060 =
         0.07842   -0.03508    0.07344   -0.08448
AFIX  23
H14C  2    0.092706    1.162927   -0.350333   -21.00000   -1.20000
H14D  2    0.036777    1.111965   -0.451977   -21.00000   -1.20000
AFIX   0
C9A   1    0.157369    1.011157   -0.383885   -21.00000    0.17313    0.30772 =
         0.13895   -0.03149    0.03264   -0.02443
AFIX  23
H9AA  2    0.193492    1.084363   -0.394743   -21.00000   -1.20000
H9AB  2    0.194797    0.957644   -0.327270   -21.00000   -1.20000
AFIX   0
O6A   3    0.109698    0.918916   -0.454466   -21.00000    0.13716    0.33237 =
         0.19740   -0.01015    0.07318    0.01138
C10A  1    0.099596    0.954117   -0.535465   -21.00000    0.15660    0.31823 =
         0.18863    0.00485    0.13373   -0.02673
AFIX  23
H10C  2    0.069483    0.872618   -0.578487   -21.00000   -1.20000
H10D  2    0.158345    0.972287   -0.530468   -21.00000   -1.20000
AFIX   0
C12A  1    0.044077    1.090966   -0.565019   -21.00000    0.17782    0.32067 =
         0.16152    0.00228    0.13913   -0.02328
AFIX  23
H12C  2    0.031900    1.132295   -0.519210   -21.00000   -1.20000
H12D  2    0.068045    1.168435   -0.587803   -21.00000   -1.20000
AFIX   0
O5A   3   -0.026146    1.016611   -0.630430   -21.00000    0.29706    0.35961 =
         0.13852   -0.02548    0.12951   -0.01538
HKLF 4

REM  1a_a.res in P2(1)/m
REM R1 =  0.0848 for    3231 Fo > 4sig(Fo)  and  0.1391 for all    5706 data
REM    557 parameters refined using    545 restraints

END

WGHT      0.0898      3.6224

REM Highest difference peak  0.377,  deepest hole -0.343,  1-sigma level  0.062
Q1    1   0.6298  0.7500  0.0007  10.50000  0.05    0.38
Q2    1   0.8712  0.7500 -0.1281  10.50000  0.05    0.37
Q3    1   0.7887  0.7926  0.0493  11.00000  0.05    0.34
Q4    1   0.4998  0.7500 -0.3729  10.50000  0.05    0.32
Q5    1   0.3640  0.6507 -0.0751  11.00000  0.05    0.31
Q6    1   1.0547  0.6516  0.1340  11.00000  0.05    0.30
Q7    1   0.5375  0.5969 -0.7207  11.00000  0.05    0.29
Q8    1   0.5762  0.6535 -0.5586  11.00000  0.05    0.28
Q9    1   1.2234  0.5931  0.2613  11.00000  0.05    0.26
Q10   1   0.7885  0.9851 -0.1402  11.00000  0.05    0.25
Q11   1   0.4532  0.7500 -0.2611  10.50000  0.05    0.25
Q12   1   0.7429  1.0064 -0.0291  11.00000  0.05    0.23
Q13   1   0.2358  0.5792 -0.0392  11.00000  0.05    0.23
Q14   1   0.6953  0.7931  0.1906  11.00000  0.05    0.23
Q15   1   0.1076  1.2500 -0.5141  10.50000  0.05    0.23
Q16   1   0.9927  0.8074 -0.1972  11.00000  0.05    0.22
Q17   1   0.5310  1.0023 -0.2242  11.00000  0.05    0.22
Q18   1   0.4303  0.6696 -0.5836  11.00000  0.05    0.21
Q19   1   0.5353  0.7500 -0.0211  10.50000  0.05    0.21
Q20   1   0.6379  0.9927 -0.0663  11.00000  0.05    0.21
;
_shelx_res_checksum              97904
_olex2_submission_special_instructions 'No special instructions were received'
####################################################################### 
# 
# This file contains crystal structure data downloaded from the 
# Cambridge Structural Database (CSD) hosted by the Cambridge 
# Crystallographic Data Centre (CCDC).
# 
# Full information about CCDC data access policies and citation 
# guidelines are available at http://www.ccdc.cam.ac.uk/access/V1 
# 
# Audit and citation data items may have been added by the CCDC. 
# Please retain this information to preserve the provenance of 
# this file and to allow appropriate attribution of the data. 
# 
#######################################################################

data_q1
_database_code_depnum_ccdc_archive 'CCDC 2251922'
loop_
_audit_author_name
_audit_author_address
'Jianmin Jiao'
;Nanjing University
China
;
_audit_update_record             
;
2023-03-27 deposited with the CCDC.	2023-09-25 downloaded from the CCDC.
;
_audit_creation_date             2023-01-01
_audit_creation_method           
;
Olex2 1.3
(compiled 2020.02.04 svn.rd84adfe8 for OlexSys, GUI svn.r6032)
;
_shelx_SHELXL_version_number     2014/7
_chemical_name_common            ?
_chemical_name_systematic        ?
_chemical_formula_moiety         'C45 H39 O9 P3, C6 H12 O2'
_chemical_formula_sum            'C51 H51 O11 P3'
_chemical_formula_weight         932.82
_chemical_melting_point          ?
loop_
_atom_type_symbol
_atom_type_description
_atom_type_scat_dispersion_real
_atom_type_scat_dispersion_imag
_atom_type_scat_source
C C 0.0033 0.0016 'International Tables Vol C Tables 4.2.6.8 and 6.1.1.4'
H H 0.0000 0.0000 'International Tables Vol C Tables 4.2.6.8 and 6.1.1.4'
O O 0.0106 0.0060 'International Tables Vol C Tables 4.2.6.8 and 6.1.1.4'
P P 0.1023 0.0942 'International Tables Vol C Tables 4.2.6.8 and 6.1.1.4'

_shelx_space_group_comment       
;
The symmetry employed for this shelxl refinement is uniquely defined
by the following loop, which should always be used as a source of
symmetry information in preference to the above space-group names.
They are only intended as comments.
;
_space_group_crystal_system      triclinic
_space_group_IT_number           2
_space_group_name_H-M_alt        'P -1'
_space_group_name_Hall           '-P 1'
loop_
_space_group_symop_operation_xyz
'x, y, z'
'-x, -y, -z'

_cell_length_a                   9.6814(5)
_cell_length_b                   15.7995(11)
_cell_length_c                   16.5384(11)
_cell_angle_alpha                61.976(2)
_cell_angle_beta                 88.724(2)
_cell_angle_gamma                88.902(2)
_cell_volume                     2232.5(2)
_cell_formula_units_Z            2
_cell_measurement_reflns_used    9948
_cell_measurement_temperature    193.0
_cell_measurement_theta_max      27.47
_cell_measurement_theta_min      2.47
_shelx_estimated_absorpt_T_max   0.947
_shelx_estimated_absorpt_T_min   0.938
_exptl_absorpt_coefficient_mu    0.198
_exptl_absorpt_correction_T_max  0.7456
_exptl_absorpt_correction_T_min  0.6979
_exptl_absorpt_correction_type   multi-scan
_exptl_absorpt_process_details   
;
SADABS-2016/2 (Bruker,2016/2) was used for absorption correction.
wR2(int) was 0.1584 before and 0.0783 after correction.
The Ratio of minimum to maximum transmission is 0.9360.
The \l/2 correction factor is Not present.
;
_exptl_absorpt_special_details   ?
_exptl_crystal_colour            ?
_exptl_crystal_density_diffrn    1.388
_exptl_crystal_density_meas      ?
_exptl_crystal_density_method    ?
_exptl_crystal_description       block
_exptl_crystal_F_000             980
_exptl_crystal_size_max          0.33
_exptl_crystal_size_mid          0.3
_exptl_crystal_size_min          0.28
_exptl_transmission_factor_max   ?
_exptl_transmission_factor_min   ?
_diffrn_reflns_av_R_equivalents  0.0606
_diffrn_reflns_av_unetI/netI     0.0306
_diffrn_reflns_Laue_measured_fraction_full 0.994
_diffrn_reflns_Laue_measured_fraction_max 0.993
_diffrn_reflns_limit_h_max       11
_diffrn_reflns_limit_h_min       -12
_diffrn_reflns_limit_k_max       20
_diffrn_reflns_limit_k_min       -20
_diffrn_reflns_limit_l_max       21
_diffrn_reflns_limit_l_min       -21
_diffrn_reflns_number            75399
_diffrn_reflns_point_group_measured_fraction_full 0.994
_diffrn_reflns_point_group_measured_fraction_max 0.993
_diffrn_reflns_theta_full        25.242
_diffrn_reflns_theta_max         27.485
_diffrn_reflns_theta_min         2.448
_diffrn_ambient_temperature      193.0
_diffrn_detector_area_resol_mean ?
_diffrn_measured_fraction_theta_full 0.994
_diffrn_measured_fraction_theta_max 0.993
_diffrn_measurement_device_type  'Bruker APEX-II CCD'
_diffrn_measurement_method       '\f and \w scans'
_diffrn_radiation_type           MoK\a
_diffrn_radiation_wavelength     0.71073
_diffrn_source                   ?
_diffrn_source_current           1.4
_diffrn_source_power             0.07
_diffrn_source_voltage           50.0
_diffrn_standards_number         0
_reflns_Friedel_coverage         0.000
_reflns_Friedel_fraction_full    .
_reflns_Friedel_fraction_max     .
_reflns_number_gt                8698
_reflns_number_total             10172
_reflns_special_details          
;
 Reflections were merged by SHELXL according to the crystal
 class for the calculation of statistics and refinement.
 
 _reflns_Friedel_fraction is defined as the number of unique
 Friedel pairs measured divided by the number that would be
 possible theoretically, ignoring centric projections and
 systematic absences.
;
_reflns_threshold_expression     'I > 2\s(I)'
_computing_cell_refinement       'SAINT V8.40B (?, 2016)'
_computing_data_collection       ?
_computing_data_reduction        'SAINT V8.40B (?, 2016)'
_computing_molecular_graphics    'Olex2 1.3 (Dolomanov et al., 2009)'
_computing_publication_material  'Olex2 1.3 (Dolomanov et al., 2009)'
_computing_structure_refinement  'SHELXL 2014/7 (Sheldrick, 2015)'
_computing_structure_solution    'SHELXT  (Sheldrick, 2015)'
_refine_diff_density_max         1.037
_refine_diff_density_min         -0.627
_refine_diff_density_rms         0.058
_refine_ls_extinction_coef       .
_refine_ls_extinction_method     none
_refine_ls_goodness_of_fit_ref   1.056
_refine_ls_hydrogen_treatment    constr
_refine_ls_matrix_type           full
_refine_ls_number_parameters     634
_refine_ls_number_reflns         10172
_refine_ls_number_restraints     1
_refine_ls_R_factor_all          0.0559
_refine_ls_R_factor_gt           0.0483
_refine_ls_restrained_S_all      1.066
_refine_ls_shift/su_max          0.001
_refine_ls_shift/su_mean         0.000
_refine_ls_structure_factor_coef Fsqd
_refine_ls_weighting_details     
'w=1/[\s^2^(Fo^2^)+(0.0717P)^2^+1.3839P] where P=(Fo^2^+2Fc^2^)/3'
_refine_ls_weighting_scheme      calc
_refine_ls_wR_factor_gt          0.1322
_refine_ls_wR_factor_ref         0.1382
_refine_special_details          ?
_olex2_refinement_description    
;
1. Fixed Uiso
 At 1.2 times of:
  All C(H) groups, All C(H,H) groups, All C(H,H,H,H) groups
 At 1.5 times of:
  All C(H,H,H) groups, All C(H,H,H,H,H,H) groups, All O(H) groups
2. Restrained distances
 O1-C01P
 1.3 with sigma of 0.01
3. Others
 Sof(HA)=Sof(HB)=Sof(H1BD)=Sof(H1BE)=Sof(H1BF)=Sof(O1)=Sof(H1A)=Sof(C2)=
 Sof(H2A)=Sof(H2B)=Sof(H2C)=Sof(C3)=Sof(H3A)=Sof(H3B)=Sof(C5)=Sof(H5)=1-FVAR(1)
 Sof(O00Q)=Sof(H00Q)=Sof(H1)=Sof(H)=Sof(C01Q)=Sof(H2)=Sof(C01R)=Sof(H3)=
 Sof(HE)=Sof(C01S)=Sof(H4)=Sof(HF)=Sof(HG)=Sof(H1AA)=Sof(H1AB)=Sof(H1AC)=FVAR(1)
4.a Ternary CH refined with riding coordinates:
 C01Q(H2), C5(H5)
4.b Secondary CH2 refined with riding coordinates:
 C00I(H00A,H00B), C00P(H00C,H00D), C00U(H00E,H00F), C01H(H1,H), C01H(HA,HB),
 C01R(H3,HE), C3(H3A,H3B)
4.c Aromatic/amide H refined with riding coordinates:
 C014(H014), C015(H015), C016(H016), C018(H018), C01A(H01J), C01B(H01K),
 C01C(H01L), C01D(H01M), C01E(H01N), C01G(H01R), C01I(H01S), C01K(H01W),
 C01L(H01X), C01M(H01Y), C01N(H01Z)
4.d Idealised Me refined as rotating group:
 C010(H01A,H01B,H01C), C017(H01D,H01E,H01F), C019(H01G,H01H,H01I), C01F(H01O,
 H01P,H01Q), C01J(H01T,H01U,H01V), C01O(H01,HC,HD), C01S(H4,HF,HG), C1(H1AA,
 H1AB,H1AC), C1(H1BD,H1BE,H1BF), C2(H2A,H2B,H2C)
4.e Idealised tetrahedral OH refined as rotating group:
 O00Q(H00Q), O1(H1A)
;
_atom_sites_solution_hydrogens   geom
_atom_sites_solution_primary     dual
_atom_sites_solution_secondary   ?
loop_
_atom_site_label
_atom_site_type_symbol
_atom_site_fract_x
_atom_site_fract_y
_atom_site_fract_z
_atom_site_U_iso_or_equiv
_atom_site_adp_type
_atom_site_occupancy
_atom_site_site_symmetry_order
_atom_site_calc_flag
_atom_site_refinement_flags_posn
_atom_site_refinement_flags_adp
_atom_site_refinement_flags_occupancy
_atom_site_disorder_assembly
_atom_site_disorder_group
P001 P 0.31923(5) 0.05041(4) 0.22010(3) 0.02739(12) Uani 1 1 d . . . . .
P002 P 0.16789(5) 0.19431(3) 0.57717(3) 0.02691(12) Uani 1 1 d . . . . .
P003 P 0.18449(5) 0.56222(4) 0.09593(3) 0.03068(12) Uani 1 1 d . . . . .
O00A O 0.30835(14) 0.21798(11) 0.54038(9) 0.0361(3) Uani 1 1 d . . . . .
O00B O 0.44099(14) 0.09225(10) 0.23845(10) 0.0354(3) Uani 1 1 d . . . . .
O00C O 0.32129(15) 0.53158(13) 0.13580(11) 0.0453(4) Uani 1 1 d . . . . .
O004 O 0.10139(14) 0.10565(10) 0.57220(8) 0.0296(3) Uani 1 1 d . . . . .
O005 O 0.21819(13) -0.00137(9) 0.30580(9) 0.0294(3) Uani 1 1 d . . . . .
O006 O 0.12974(13) 0.50446(10) 0.04643(9) 0.0311(3) Uani 1 1 d . . . . .
O007 O 0.05599(14) 0.27745(10) 0.52918(8) 0.0306(3) Uani 1 1 d . . . . .
O008 O 0.22682(14) 0.12540(10) 0.13948(9) 0.0316(3) Uani 1 1 d . . . . .
O009 O 0.06505(14) 0.55263(10) 0.16728(9) 0.0322(3) Uani 1 1 d . . . . .
C00E C 0.07480(17) 0.13814(13) 0.41542(12) 0.0254(3) Uani 1 1 d . . . . .
C00F C 0.02822(17) 0.38692(14) 0.27804(12) 0.0265(4) Uani 1 1 d . . . . .
C00G C 0.10562(17) 0.11120(13) 0.34732(12) 0.0256(3) Uani 1 1 d . . . . .
C00H C 0.13886(18) 0.08578(13) 0.49963(12) 0.0266(4) Uani 1 1 d . . . . .
C00I C -0.03055(17) 0.21612(13) 0.40306(12) 0.0265(4) Uani 1 1 d . . . . .
H00A H -0.0998 0.2194 0.3585 0.032 Uiso 1 1 calc R U . . .
H00B H -0.0795 0.1963 0.4623 0.032 Uiso 1 1 calc R U . . .
C00J C 0.14581(19) 0.16373(13) 0.69482(12) 0.0280(4) Uani 1 1 d . . . . .
C00K C 0.02546(17) 0.31646(13) 0.37068(12) 0.0260(3) Uani 1 1 d . . . . .
C00L C 0.19719(18) 0.03434(13) 0.36971(12) 0.0269(4) Uani 1 1 d . . . . .
C00M C 0.08884(17) 0.33729(14) 0.15285(12) 0.0270(4) Uani 1 1 d . . . . .
C00N C 0.16150(19) 0.40651(14) 0.07771(12) 0.0291(4) Uani 1 1 d . . . . .
C00O C 0.11457(18) 0.24065(14) 0.17723(12) 0.0277(4) Uani 1 1 d . . . . .
C00P C -0.02158(17) 0.36964(14) 0.20037(12) 0.0275(4) Uani 1 1 d . . . . .
H00C H -0.0646 0.4297 0.1537 0.033 Uiso 1 1 calc R U . . .
H00D H -0.0945 0.3204 0.2250 0.033 Uiso 1 1 calc R U . . .
C00R C 0.26345(19) -0.01568(13) 0.45280(12) 0.0284(4) Uani 1 1 d . . . . .
C00S C 0.06795(19) 0.34371(14) 0.43501(12) 0.0286(4) Uani 1 1 d . . . . .
C00T C 0.20988(19) 0.22148(14) 0.12317(12) 0.0294(4) Uani 1 1 d . . . . .
C00U C 0.03718(18) 0.15779(14) 0.25409(12) 0.0279(4) Uani 1 1 d . . . . .
H00E H -0.0554 0.1814 0.2611 0.033 Uiso 1 1 calc R U . . .
H00F H 0.0235 0.1078 0.2351 0.033 Uiso 1 1 calc R U . . .
C00V C 0.1142(2) 0.43417(15) 0.41509(13) 0.0328(4) Uani 1 1 d . . . . .
C00W C 0.23293(19) 0.01107(13) 0.52065(12) 0.0282(4) Uani 1 1 d . . . . .
C00X C 0.34522(19) -0.04100(15) 0.18629(14) 0.0316(4) Uani 1 1 d . . . . .
C00Y C 0.2829(2) 0.29009(15) 0.04911(12) 0.0321(4) Uani 1 1 d . . . . .
C00Z C 0.1719(2) 0.68431(15) 0.01077(13) 0.0327(4) Uani 1 1 d . . . . .
C01A C 0.1843(3) 0.87707(17) -0.11795(14) 0.0426(5) Uani 1 1 d . . . . .
H01J H 0.1899 0.9432 -0.1609 0.051 Uiso 1 1 calc R U . . .
C01B C 0.2729(3) 0.81252(19) -0.12558(15) 0.0474(6) Uani 1 1 d . . . . .
H01K H 0.3383 0.8337 -0.1747 0.057 Uiso 1 1 calc R U . . .
C01C C 0.0868(3) 0.84630(17) -0.04787(15) 0.0449(5) Uani 1 1 d . . . . .
H01L H 0.0237 0.8911 -0.0440 0.054 Uiso 1 1 calc R U . . .
C01D C 0.2633(2) 0.1584(2) 0.74287(15) 0.0461(6) Uani 1 1 d . . . . .
H01M H 0.3510 0.1717 0.7127 0.055 Uiso 1 1 calc R U . . .
C01E C 0.3455(2) -0.01874(18) 0.09382(15) 0.0408(5) Uani 1 1 d . . . . .
H01N H 0.3329 0.0457 0.0478 0.049 Uiso 1 1 calc R U . . .
C01F C 0.3316(2) 0.46625(17) -0.05495(15) 0.0455(5) Uani 1 1 d . . . . .
H01O H 0.4310 0.4618 -0.0436 0.068 Uiso 1 1 calc R U . . .
H01P H 0.2959 0.5281 -0.0630 0.068 Uiso 1 1 calc R U . . .
H01Q H 0.3150 0.4608 -0.1105 0.068 Uiso 1 1 calc R U . . .
C01G C 0.1268(3) 0.11738(19) 0.87784(15) 0.0470(5) Uani 1 1 d . . . . .
H01R H 0.1201 0.1027 0.9405 0.056 Uiso 1 1 calc R U . . .
C01I C 0.2673(2) 0.71667(18) -0.06210(16) 0.0451(5) Uani 1 1 d . . . . .
H01S H 0.3288 0.6722 -0.0680 0.054 Uiso 1 1 calc R U . . .
C01J C 0.1654(3) 0.45265(17) 0.49076(15) 0.0459(5) Uani 1 1 d . . . . .
H01T H 0.1105 0.4157 0.5466 0.069 Uiso 1 1 calc R U . . .
H01U H 0.1563 0.5211 0.4725 0.069 Uiso 1 1 calc R U . . .
H01V H 0.2627 0.4331 0.5024 0.069 Uiso 1 1 calc R U . . .
C01K C 0.3872(2) -0.20709(18) 0.22685(18) 0.0461(5) Uani 1 1 d . . . . .
H01W H 0.4035 -0.2714 0.2721 0.055 Uiso 1 1 calc R U . . .
C01L C 0.3833(2) -0.18470(19) 0.13526(19) 0.0479(6) Uani 1 1 d . . . . .
H01X H 0.3938 -0.2341 0.1181 0.058 Uiso 1 1 calc R U . . .
C01M C 0.3644(2) -0.0917(2) 0.06936(17) 0.0470(6) Uani 1 1 d . . . . .
H01Y H 0.3641 -0.0767 0.0066 0.056 Uiso 1 1 calc R U . . .
C01N C 0.2535(3) 0.1337(2) 0.83514(16) 0.0566(7) Uani 1 1 d . . . . .
H01Z H 0.3347 0.1282 0.8686 0.068 Uiso 1 1 calc R U . . .
C01O C 0.1566(3) 0.60653(17) 0.29352(17) 0.0533(6) Uani 1 1 d . . . . .
H01 H 0.2311 0.6241 0.2475 0.080 Uiso 1 1 calc R U . . .
HC H 0.1892 0.6119 0.3466 0.080 Uiso 1 1 calc R U . . .
HD H 0.0773 0.6498 0.2670 0.080 Uiso 1 1 calc R U . . .
C010 C 0.3624(2) -0.09671(15) 0.46860(15) 0.0399(5) Uani 1 1 d . . . . .
H01A H 0.3112 -0.1505 0.4704 0.060 Uiso 1 1 calc R U . . .
H01B H 0.4091 -0.1176 0.5270 0.060 Uiso 1 1 calc R U . . .
H01C H 0.4312 -0.0747 0.4187 0.060 Uiso 1 1 calc R U . . .
C011 C 0.07101(19) 0.47850(14) 0.25862(12) 0.0297(4) Uani 1 1 d . . . . .
C012 C 0.2588(2) 0.38633(15) 0.02531(12) 0.0325(4) Uani 1 1 d . . . . .
C013 C 0.1136(2) 0.50464(14) 0.32341(14) 0.0341(4) Uani 1 1 d . . . . .
C014 C 0.0184(2) 0.14435(17) 0.73934(14) 0.0394(5) Uani 1 1 d . . . . .
H014 H -0.0628 0.1464 0.7072 0.047 Uiso 1 1 calc R U . . .
C015 C 0.0806(2) 0.74988(16) 0.01708(14) 0.0386(4) Uani 1 1 d . . . . .
H015 H 0.0141 0.7291 0.0656 0.046 Uiso 1 1 calc R U . . .
C016 C 0.3672(2) -0.13573(16) 0.25265(16) 0.0378(4) Uani 1 1 d . . . . .
H016 H 0.3686 -0.1515 0.3156 0.045 Uiso 1 1 calc R U . . .
C017 C 0.2960(2) -0.03906(15) 0.61434(13) 0.0380(4) Uani 1 1 d . . . . .
H01D H 0.3905 -0.0164 0.6110 0.057 Uiso 1 1 calc R U . . .
H01E H 0.2978 -0.1084 0.6359 0.057 Uiso 1 1 calc R U . . .
H01F H 0.2408 -0.0250 0.6570 0.057 Uiso 1 1 calc R U . . .
C018 C 0.0097(2) 0.12199(19) 0.83106(15) 0.0468(5) Uani 1 1 d . . . . .
H018 H -0.0777 0.1099 0.8614 0.056 Uiso 1 1 calc R U . . .
C019 C 0.3818(2) 0.26064(17) -0.00554(15) 0.0427(5) Uani 1 1 d . . . . .
H01G H 0.3298 0.2481 -0.0489 0.064 Uiso 1 1 calc R U . . .
H01H H 0.4321 0.2024 0.0362 0.064 Uiso 1 1 calc R U . . .
H01I H 0.4476 0.3123 -0.0393 0.064 Uiso 1 1 calc R U . . .
O00D O 0.6390(2) 0.28159(13) 0.27076(14) 0.0589(5) Uani 1 1 d . . . . .
O00Q O 0.4150(2) 0.23646(17) 0.29780(18) 0.0490(6) Uani 0.750(4) 1 d . . P A 1
H00Q H 0.4392 0.2002 0.2756 0.074 Uiso 0.750(4) 1 calc R U P A 1
O1 O 0.4934(8) 0.3587(5) 0.1959(4) 0.053(2) Uani 0.250(4) 1 d D . P A 2
H1A H 0.4112 0.3784 0.1912 0.079 Uiso 0.250(4) 1 calc R U P A 2
C1 C 0.5967(8) 0.3648(5) 0.4898(4) 0.169(3) Uani 1 1 d . . . . .
H1AA H 0.5371 0.4212 0.4734 0.254 Uiso 0.750(4) 1 calc R U P A 1
H1AB H 0.6596 0.3578 0.5382 0.254 Uiso 0.750(4) 1 calc R U P A 1
H1AC H 0.5397 0.3074 0.5117 0.254 Uiso 0.750(4) 1 calc R U P A 1
H1BD H 0.5593 0.4215 0.4925 0.254 Uiso 0.250(4) 1 calc R U P A 2
H1BE H 0.6879 0.3487 0.5181 0.254 Uiso 0.250(4) 1 calc R U P A 2
H1BF H 0.5344 0.3107 0.5228 0.254 Uiso 0.250(4) 1 calc R U P A 2
C01H C 0.4805(3) 0.36575(17) 0.32327(18) 0.0469(5) Uani 1 1 d . . . . .
H H 0.4428 0.3303 0.3865 0.056 Uiso 0.750(4) 1 calc R U P A 1
H1 H 0.4055 0.4071 0.2840 0.056 Uiso 0.750(4) 1 calc R U P A 1
HA H 0.3974 0.3419 0.3632 0.056 Uiso 0.250(4) 1 calc R U P A 2
HB H 0.4553 0.4272 0.2697 0.056 Uiso 0.250(4) 1 calc R U P A 2
C01P C 0.5220(3) 0.2945(2) 0.29056(17) 0.0518(6) Uani 1 1 d D . . . .
C01Q C 0.5940(3) 0.4278(2) 0.3226(2) 0.0403(7) Uani 0.750(4) 1 d . . P A 1
H2 H 0.6574 0.4373 0.2705 0.048 Uiso 0.750(4) 1 calc R U P A 1
C01R C 0.6773(4) 0.3769(2) 0.4091(3) 0.0447(8) Uani 0.750(4) 1 d . . P A 1
H3 H 0.7072 0.3132 0.4170 0.054 Uiso 0.750(4) 1 calc R U P A 1
HE H 0.7611 0.4144 0.4033 0.054 Uiso 0.750(4) 1 calc R U P A 1
C01S C 0.5476(6) 0.5272(3) 0.3062(4) 0.0897(18) Uani 0.750(4) 1 d . . P A 1
H4 H 0.4902 0.5569 0.2515 0.135 Uiso 0.750(4) 1 calc R U P A 1
HF H 0.6289 0.5669 0.2971 0.135 Uiso 0.750(4) 1 calc R U P A 1
HG H 0.4940 0.5217 0.3594 0.135 Uiso 0.750(4) 1 calc R U P A 1
C2 C 0.6720(15) 0.5858(6) 0.2837(6) 0.060(4) Uani 0.250(4) 1 d . . P A 2
H2A H 0.5846 0.6021 0.2507 0.091 Uiso 0.250(4) 1 calc R U P A 2
H2B H 0.7476 0.6202 0.2411 0.091 Uiso 0.250(4) 1 calc R U P A 2
H2C H 0.6669 0.6042 0.3326 0.091 Uiso 0.250(4) 1 calc R U P A 2
C3 C 0.6994(11) 0.4739(7) 0.3269(8) 0.054(3) Uani 0.250(4) 1 d . . P A 2
H3A H 0.7294 0.4646 0.2739 0.065 Uiso 0.250(4) 1 calc R U P A 2
H3B H 0.7832 0.4630 0.3638 0.065 Uiso 0.250(4) 1 calc R U P A 2
C5 C 0.6110(11) 0.3870(8) 0.3843(9) 0.042(2) Uani 0.250(4) 1 d . . P A 2
H5 H 0.6779 0.3350 0.3914 0.050 Uiso 0.250(4) 1 calc R U P A 2

loop_
_atom_site_aniso_label
_atom_site_aniso_U_11
_atom_site_aniso_U_22
_atom_site_aniso_U_33
_atom_site_aniso_U_23
_atom_site_aniso_U_13
_atom_site_aniso_U_12
P001 0.0262(2) 0.0347(3) 0.0251(2) -0.0172(2) 0.00091(17) -0.00278(18)
P002 0.0274(2) 0.0333(2) 0.0216(2) -0.01417(19) 0.00281(17) -0.00470(18)
P003 0.0261(2) 0.0399(3) 0.0243(2) -0.0137(2) -0.00126(17) 0.00259(19)
O00A 0.0305(7) 0.0459(8) 0.0322(7) -0.0186(6) 0.0072(5) -0.0081(6)
O00B 0.0315(7) 0.0420(8) 0.0326(7) -0.0171(6) -0.0001(5) -0.0084(6)
O00C 0.0304(7) 0.0652(10) 0.0398(8) -0.0243(8) -0.0084(6) 0.0065(7)
O004 0.0337(7) 0.0357(7) 0.0223(6) -0.0160(5) 0.0044(5) -0.0068(5)
O005 0.0319(6) 0.0335(7) 0.0287(6) -0.0196(6) 0.0051(5) -0.0062(5)
O006 0.0305(6) 0.0369(7) 0.0247(6) -0.0135(6) -0.0024(5) 0.0054(5)
O007 0.0357(7) 0.0356(7) 0.0214(6) -0.0142(5) 0.0015(5) -0.0001(5)
O008 0.0333(7) 0.0406(7) 0.0270(6) -0.0209(6) -0.0027(5) 0.0039(6)
O009 0.0345(7) 0.0354(7) 0.0234(6) -0.0113(6) 0.0020(5) 0.0038(5)
C00E 0.0218(8) 0.0307(9) 0.0256(8) -0.0148(7) 0.0036(6) -0.0068(7)
C00F 0.0205(8) 0.0371(10) 0.0247(8) -0.0169(8) 0.0004(6) 0.0029(7)
C00G 0.0220(8) 0.0324(9) 0.0245(8) -0.0150(7) 0.0027(6) -0.0079(7)
C00H 0.0288(8) 0.0321(9) 0.0219(8) -0.0151(7) 0.0050(6) -0.0086(7)
C00I 0.0213(8) 0.0370(10) 0.0241(8) -0.0168(7) 0.0025(6) -0.0029(7)
C00J 0.0320(9) 0.0313(9) 0.0228(8) -0.0144(7) 0.0014(7) -0.0036(7)
C00K 0.0206(7) 0.0346(9) 0.0255(8) -0.0165(7) 0.0015(6) 0.0014(7)
C00L 0.0285(8) 0.0320(9) 0.0252(8) -0.0175(7) 0.0066(7) -0.0090(7)
C00M 0.0205(8) 0.0413(10) 0.0229(8) -0.0180(8) -0.0043(6) 0.0032(7)
C00N 0.0266(8) 0.0370(10) 0.0234(8) -0.0140(8) -0.0042(7) 0.0055(7)
C00O 0.0230(8) 0.0417(10) 0.0214(8) -0.0173(8) -0.0038(6) 0.0007(7)
C00P 0.0201(8) 0.0395(10) 0.0247(8) -0.0165(8) -0.0028(6) 0.0034(7)
C00R 0.0289(9) 0.0275(9) 0.0268(9) -0.0112(7) 0.0045(7) -0.0057(7)
C00S 0.0302(9) 0.0342(9) 0.0218(8) -0.0137(7) 0.0008(7) 0.0015(7)
C00T 0.0288(9) 0.0382(10) 0.0245(8) -0.0173(8) -0.0046(7) 0.0051(7)
C00U 0.0225(8) 0.0400(10) 0.0268(9) -0.0203(8) -0.0003(6) -0.0031(7)
C00V 0.0376(10) 0.0365(10) 0.0286(9) -0.0187(8) -0.0008(8) -0.0008(8)
C00W 0.0313(9) 0.0273(9) 0.0228(8) -0.0090(7) 0.0020(7) -0.0073(7)
C00X 0.0259(8) 0.0412(10) 0.0347(10) -0.0238(9) 0.0026(7) -0.0006(7)
C00Y 0.0297(9) 0.0453(11) 0.0222(8) -0.0169(8) -0.0011(7) 0.0069(8)
C00Z 0.0314(9) 0.0409(10) 0.0248(9) -0.0143(8) 0.0007(7) -0.0055(8)
C01A 0.0565(13) 0.0430(12) 0.0265(10) -0.0143(9) -0.0024(9) -0.0155(10)
C01B 0.0465(12) 0.0594(14) 0.0299(10) -0.0155(10) 0.0098(9) -0.0198(11)
C01C 0.0591(14) 0.0414(12) 0.0321(11) -0.0155(9) 0.0004(10) -0.0014(10)
C01D 0.0320(10) 0.0747(16) 0.0319(11) -0.0250(11) 0.0039(8) -0.0120(10)
C01E 0.0398(11) 0.0544(13) 0.0385(11) -0.0304(10) 0.0015(9) -0.0010(9)
C01F 0.0470(12) 0.0470(12) 0.0312(10) -0.0099(9) 0.0126(9) 0.0080(10)
C01G 0.0530(13) 0.0650(15) 0.0269(10) -0.0249(10) 0.0027(9) -0.0038(11)
C01I 0.0390(11) 0.0561(14) 0.0384(11) -0.0209(10) 0.0107(9) -0.0062(10)
C01J 0.0687(15) 0.0419(12) 0.0337(11) -0.0229(10) -0.0064(10) -0.0031(11)
C01K 0.0384(11) 0.0456(12) 0.0637(15) -0.0337(12) 0.0076(10) -0.0031(9)
C01L 0.0357(11) 0.0611(15) 0.0704(16) -0.0506(14) 0.0133(10) -0.0086(10)
C01M 0.0396(11) 0.0721(16) 0.0495(13) -0.0456(13) 0.0076(10) -0.0060(11)
C01N 0.0450(13) 0.093(2) 0.0335(12) -0.0311(13) -0.0048(10) -0.0124(13)
C01O 0.0842(19) 0.0371(12) 0.0391(12) -0.0178(10) 0.0028(12) -0.0143(12)
C010 0.0463(12) 0.0349(10) 0.0341(10) -0.0129(9) 0.0043(9) 0.0044(9)
C011 0.0300(9) 0.0343(10) 0.0228(8) -0.0119(7) 0.0009(7) 0.0043(7)
C012 0.0307(9) 0.0435(11) 0.0210(8) -0.0135(8) -0.0003(7) 0.0048(8)
C013 0.0408(10) 0.0327(10) 0.0306(10) -0.0165(8) 0.0018(8) -0.0016(8)
C014 0.0289(9) 0.0602(14) 0.0309(10) -0.0228(10) 0.0008(8) -0.0034(9)
C015 0.0444(11) 0.0407(11) 0.0273(9) -0.0134(8) 0.0051(8) -0.0022(9)
C016 0.0339(10) 0.0433(11) 0.0433(11) -0.0263(10) 0.0030(8) -0.0005(8)
C017 0.0482(12) 0.0367(11) 0.0252(9) -0.0113(8) -0.0036(8) -0.0012(9)
C018 0.0392(11) 0.0697(16) 0.0324(11) -0.0249(11) 0.0093(9) -0.0030(11)
C019 0.0472(12) 0.0505(13) 0.0313(10) -0.0205(10) 0.0097(9) 0.0067(10)
O00D 0.0561(11) 0.0535(10) 0.0734(13) -0.0359(10) 0.0191(9) 0.0016(8)
O00Q 0.0371(11) 0.0577(14) 0.0759(16) -0.0508(13) 0.0040(10) -0.0100(10)
O1 0.050(4) 0.060(4) 0.051(4) -0.028(4) -0.005(3) 0.013(3)
C1 0.232(7) 0.186(6) 0.137(5) -0.113(5) 0.080(5) -0.137(6)
C01H 0.0470(13) 0.0425(12) 0.0549(14) -0.0264(11) 0.0006(10) 0.0072(10)
C01P 0.0553(14) 0.0636(16) 0.0452(13) -0.0331(12) -0.0161(11) 0.0205(12)
C01Q 0.0565(19) 0.0310(14) 0.0346(17) -0.0161(13) -0.0068(14) -0.0018(13)
C01R 0.045(2) 0.0399(17) 0.052(2) -0.0241(15) -0.0102(17) 0.0027(15)
C01S 0.138(5) 0.047(2) 0.095(3) -0.041(2) -0.074(3) 0.043(3)
C2 0.135(11) 0.018(4) 0.035(5) -0.017(4) -0.045(6) 0.031(5)
C3 0.053(6) 0.044(5) 0.059(6) -0.020(5) 0.011(5) 0.004(4)
C5 0.026(5) 0.049(6) 0.058(8) -0.031(6) -0.009(5) 0.001(4)

_geom_special_details            
;
 All esds (except the esd in the dihedral angle between two l.s. planes)
 are estimated using the full covariance matrix.  The cell esds are taken
 into account individually in the estimation of esds in distances, angles
 and torsion angles; correlations between esds in cell parameters are only
 used when they are defined by crystal symmetry.  An approximate (isotropic)
 treatment of cell esds is used for estimating esds involving l.s. planes.
;
loop_
_geom_bond_atom_site_label_1
_geom_bond_atom_site_label_2
_geom_bond_distance
_geom_bond_site_symmetry_2
_geom_bond_publ_flag
P001 O00B 1.4674(14) . ?
P001 O005 1.5858(13) . ?
P001 O008 1.5843(14) . ?
P001 C00X 1.7890(19) . ?
P002 O00A 1.4588(14) . ?
P002 O004 1.5901(14) . ?
P002 O007 1.5916(14) . ?
P002 C00J 1.7797(18) . ?
P003 O00C 1.4620(15) . ?
P003 O006 1.5886(14) . ?
P003 O009 1.5908(14) . ?
P003 C00Z 1.779(2) . ?
O004 C00H 1.415(2) . ?
O005 C00L 1.422(2) . ?
O006 C00N 1.412(2) . ?
O007 C00S 1.414(2) . ?
O008 C00T 1.418(2) . ?
O009 C011 1.413(2) . ?
C00E C00G 1.403(2) . ?
C00E C00H 1.395(3) . ?
C00E C00I 1.525(2) . ?
C00F C00K 1.409(3) . ?
C00F C00P 1.523(2) . ?
C00F C011 1.396(3) . ?
C00G C00L 1.396(3) . ?
C00G C00U 1.523(2) . ?
C00H C00W 1.390(3) . ?
C00I H00A 0.9900 . ?
C00I H00B 0.9900 . ?
C00I C00K 1.522(3) . ?
C00J C01D 1.381(3) . ?
C00J C014 1.386(3) . ?
C00K C00S 1.394(2) . ?
C00L C00R 1.387(3) . ?
C00M C00N 1.396(3) . ?
C00M C00O 1.403(3) . ?
C00M C00P 1.530(2) . ?
C00N C012 1.397(3) . ?
C00O C00T 1.396(2) . ?
C00O C00U 1.524(3) . ?
C00P H00C 0.9900 . ?
C00P H00D 0.9900 . ?
C00R C00W 1.397(3) . ?
C00R C010 1.508(3) . ?
C00S C00V 1.388(3) . ?
C00T C00Y 1.385(3) . ?
C00U H00E 0.9900 . ?
C00U H00F 0.9900 . ?
C00V C01J 1.508(3) . ?
C00V C013 1.397(3) . ?
C00W C017 1.507(3) . ?
C00X C01E 1.399(3) . ?
C00X C016 1.395(3) . ?
C00Y C012 1.396(3) . ?
C00Y C019 1.513(3) . ?
C00Z C01I 1.399(3) . ?
C00Z C015 1.388(3) . ?
C01A H01J 0.9500 . ?
C01A C01B 1.369(4) . ?
C01A C01C 1.382(3) . ?
C01B H01K 0.9500 . ?
C01B C01I 1.380(3) . ?
C01C H01L 0.9500 . ?
C01D H01M 0.9500 . ?
C01D C01N 1.388(3) . ?
C01E H01N 0.9500 . ?
C01E C01M 1.397(3) . ?
C01F H01O 0.9800 . ?
C01F H01P 0.9800 . ?
C01F H01Q 0.9800 . ?
C01G H01R 0.9500 . ?
C01G C01N 1.369(3) . ?
C01I H01S 0.9500 . ?
C01J H01T 0.9800 . ?
C01J H01U 0.9800 . ?
C01J H01V 0.9800 . ?
C01K H01W 0.9500 . ?
C01K C01L 1.386(4) . ?
C01L H01X 0.9500 . ?
C01L C01M 1.369(4) . ?
C01M H01Y 0.9500 . ?
C01N H01Z 0.9500 . ?
C01O H01 0.9800 . ?
C01O HC 0.9800 . ?
C01O HD 0.9800 . ?
C010 H01A 0.9800 . ?
C010 H01B 0.9800 . ?
C010 H01C 0.9800 . ?
C011 C013 1.389(3) . ?
C012 C01F 1.507(3) . ?
C013 C01O 1.509(3) . ?
C014 H014 0.9500 . ?
C014 C018 1.387(3) . ?
C015 C01C 1.393(3) . ?
C015 H015 0.9500 . ?
C016 C01K 1.390(3) . ?
C016 H016 0.9500 . ?
C017 H01D 0.9800 . ?
C017 H01E 0.9800 . ?
C017 H01F 0.9800 . ?
C018 C01G 1.368(3) . ?
C018 H018 0.9500 . ?
C019 H01G 0.9800 . ?
C019 H01H 0.9800 . ?
C019 H01I 0.9800 . ?
O00D C01P 1.212(3) . ?
O00Q H00Q 0.8400 . ?
O00Q C01P 1.363(3) . ?
O1 H1A 0.8400 . ?
C1 H1AA 0.9800 . ?
C1 H1AB 0.9800 . ?
C1 H1AC 0.9800 . ?
C1 H1BD 0.9800 . ?
C1 H1BE 0.9800 . ?
C1 H1BF 0.9800 . ?
C1 C5 1.613(13) . ?
C01H H 0.9900 . ?
C01H H1 0.9900 . ?
C01H HA 0.9900 . ?
C01H HB 0.9900 . ?
C01H C01P 1.505(3) . ?
C01H C01Q 1.483(4) . ?
C01H C5 1.766(12) . ?
C01P O1 1.440(6) . ?
C01Q H2 1.0000 . ?
C01Q C01R 1.512(5) . ?
C01Q C01S 1.524(5) . ?
C01R C1 1.465(6) . ?
C01R H3 0.9900 . ?
C01R HE 0.9900 . ?
C01S H4 0.9800 . ?
C01S HF 0.9800 . ?
C01S HG 0.9800 . ?
C2 H2A 0.9800 . ?
C2 H2B 0.9800 . ?
C2 H2C 0.9800 . ?
C2 C3 1.584(12) . ?
C3 H3A 0.9900 . ?
C3 H3B 0.9900 . ?
C3 C5 1.517(15) . ?
C5 H5 1.0000 . ?

loop_
_geom_angle_atom_site_label_1
_geom_angle_atom_site_label_2
_geom_angle_atom_site_label_3
_geom_angle
_geom_angle_site_symmetry_1
_geom_angle_site_symmetry_3
_geom_angle_publ_flag
O00B P001 O005 113.84(8) . . ?
O00B P001 O008 114.04(8) . . ?
O00B P001 C00X 118.44(9) . . ?
O005 P001 C00X 101.40(8) . . ?
O008 P001 O005 105.94(7) . . ?
O008 P001 C00X 101.46(8) . . ?
O00A P002 O004 115.49(8) . . ?
O00A P002 O007 115.42(8) . . ?
O00A P002 C00J 115.74(9) . . ?
O004 P002 O007 103.24(7) . . ?
O004 P002 C00J 102.73(8) . . ?
O007 P002 C00J 102.33(8) . . ?
O00C P003 O006 114.06(9) . . ?
O00C P003 O009 114.67(8) . . ?
O00C P003 C00Z 115.01(10) . . ?
O006 P003 O009 104.52(8) . . ?
O006 P003 C00Z 103.91(8) . . ?
O009 P003 C00Z 103.32(8) . . ?
C00H O004 P002 119.79(11) . . ?
C00L O005 P001 121.19(11) . . ?
C00N O006 P003 122.28(11) . . ?
C00S O007 P002 120.76(11) . . ?
C00T O008 P001 121.81(11) . . ?
C011 O009 P003 120.04(12) . . ?
C00G C00E C00I 123.15(16) . . ?
C00H C00E C00G 116.99(17) . . ?
C00H C00E C00I 119.74(15) . . ?
C00K C00F C00P 123.42(17) . . ?
C011 C00F C00K 117.23(16) . . ?
C011 C00F C00P 119.23(16) . . ?
C00E C00G C00U 122.88(16) . . ?
C00L C00G C00E 117.32(16) . . ?
C00L C00G C00U 119.68(15) . . ?
C00E C00H O004 118.47(16) . . ?
C00W C00H O004 116.04(16) . . ?
C00W C00H C00E 125.40(16) . . ?
C00E C00I H00A 108.1 . . ?
C00E C00I H00B 108.1 . . ?
H00A C00I H00B 107.3 . . ?
C00K C00I C00E 116.60(14) . . ?
C00K C00I H00A 108.1 . . ?
C00K C00I H00B 108.1 . . ?
C01D C00J P002 117.16(15) . . ?
C01D C00J C014 119.56(18) . . ?
C014 C00J P002 123.27(15) . . ?
C00F C00K C00I 123.14(16) . . ?
C00S C00K C00F 117.21(17) . . ?
C00S C00K C00I 119.51(16) . . ?
C00G C00L O005 118.44(16) . . ?
C00R C00L O005 116.06(16) . . ?
C00R C00L C00G 125.33(16) . . ?
C00N C00M C00O 117.79(16) . . ?
C00N C00M C00P 119.08(17) . . ?
C00O C00M C00P 122.98(16) . . ?
C00M C00N O006 119.29(16) . . ?
C00M C00N C012 124.61(18) . . ?
C012 C00N O006 115.93(17) . . ?
C00M C00O C00U 123.54(16) . . ?
C00T C00O C00M 117.05(17) . . ?
C00T C00O C00U 119.26(17) . . ?
C00F C00P C00M 115.96(14) . . ?
C00F C00P H00C 108.3 . . ?
C00F C00P H00D 108.3 . . ?
C00M C00P H00C 108.3 . . ?
C00M C00P H00D 108.3 . . ?
H00C C00P H00D 107.4 . . ?
C00L C00R C00W 117.39(17) . . ?
C00L C00R C010 120.59(17) . . ?
C00W C00R C010 122.01(17) . . ?
C00K C00S O007 118.90(17) . . ?
C00V C00S O007 115.64(16) . . ?
C00V C00S C00K 125.34(17) . . ?
C00O C00T O008 118.46(17) . . ?
C00Y C00T O008 116.17(16) . . ?
C00Y C00T C00O 125.17(18) . . ?
C00G C00U C00O 116.24(14) . . ?
C00G C00U H00E 108.2 . . ?
C00G C00U H00F 108.2 . . ?
C00O C00U H00E 108.2 . . ?
C00O C00U H00F 108.2 . . ?
H00E C00U H00F 107.4 . . ?
C00S C00V C01J 120.01(18) . . ?
C00S C00V C013 117.38(17) . . ?
C013 C00V C01J 122.59(19) . . ?
C00H C00W C00R 117.51(16) . . ?
C00H C00W C017 120.08(17) . . ?
C00R C00W C017 122.41(18) . . ?
C01E C00X P001 120.93(17) . . ?
C016 C00X P001 119.81(15) . . ?
C016 C00X C01E 119.26(19) . . ?
C00T C00Y C012 117.93(17) . . ?
C00T C00Y C019 120.39(19) . . ?
C012 C00Y C019 121.65(18) . . ?
C01I C00Z P003 117.45(17) . . ?
C015 C00Z P003 123.44(15) . . ?
C015 C00Z C01I 118.9(2) . . ?
C01B C01A H01J 119.9 . . ?
C01B C01A C01C 120.2(2) . . ?
C01C C01A H01J 119.9 . . ?
C01A C01B H01K 119.9 . . ?
C01A C01B C01I 120.1(2) . . ?
C01I C01B H01K 119.9 . . ?
C01A C01C H01L 119.9 . . ?
C01A C01C C015 120.3(2) . . ?
C015 C01C H01L 119.9 . . ?
C00J C01D H01M 120.0 . . ?
C00J C01D C01N 120.1(2) . . ?
C01N C01D H01M 120.0 . . ?
C00X C01E H01N 120.1 . . ?
C01M C01E C00X 119.8(2) . . ?
C01M C01E H01N 120.1 . . ?
H01O C01F H01P 109.5 . . ?
H01O C01F H01Q 109.5 . . ?
H01P C01F H01Q 109.5 . . ?
C012 C01F H01O 109.5 . . ?
C012 C01F H01P 109.5 . . ?
C012 C01F H01Q 109.5 . . ?
C01N C01G H01R 119.7 . . ?
C018 C01G H01R 119.7 . . ?
C018 C01G C01N 120.5(2) . . ?
C00Z C01I H01S 119.7 . . ?
C01B C01I C00Z 120.6(2) . . ?
C01B C01I H01S 119.7 . . ?
C00V C01J H01T 109.5 . . ?
C00V C01J H01U 109.5 . . ?
C00V C01J H01V 109.5 . . ?
H01T C01J H01U 109.5 . . ?
H01T C01J H01V 109.5 . . ?
H01U C01J H01V 109.5 . . ?
C01L C01K H01W 119.9 . . ?
C01L C01K C016 120.2(2) . . ?
C016 C01K H01W 119.9 . . ?
C01K C01L H01X 119.9 . . ?
C01M C01L C01K 120.3(2) . . ?
C01M C01L H01X 119.9 . . ?
C01E C01M H01Y 119.8 . . ?
C01L C01M C01E 120.4(2) . . ?
C01L C01M H01Y 119.8 . . ?
C01D C01N H01Z 120.1 . . ?
C01G C01N C01D 119.9(2) . . ?
C01G C01N H01Z 120.1 . . ?
H01 C01O HC 109.5 . . ?
H01 C01O HD 109.5 . . ?
HC C01O HD 109.5 . . ?
C013 C01O H01 109.5 . . ?
C013 C01O HC 109.5 . . ?
C013 C01O HD 109.5 . . ?
C00R C010 H01A 109.5 . . ?
C00R C010 H01B 109.5 . . ?
C00R C010 H01C 109.5 . . ?
H01A C010 H01B 109.5 . . ?
H01A C010 H01C 109.5 . . ?
H01B C010 H01C 109.5 . . ?
C00F C011 O009 118.68(16) . . ?
C013 C011 O009 116.27(17) . . ?
C013 C011 C00F 124.97(17) . . ?
C00N C012 C01F 120.65(19) . . ?
C00Y C012 C00N 117.43(18) . . ?
C00Y C012 C01F 121.90(17) . . ?
C00V C013 C01O 122.36(19) . . ?
C011 C013 C00V 117.83(18) . . ?
C011 C013 C01O 119.81(19) . . ?
C00J C014 H014 120.1 . . ?
C00J C014 C018 119.73(19) . . ?
C018 C014 H014 120.1 . . ?
C00Z C015 C01C 119.8(2) . . ?
C00Z C015 H015 120.1 . . ?
C01C C015 H015 120.1 . . ?
C00X C016 H016 120.0 . . ?
C01K C016 C00X 120.1(2) . . ?
C01K C016 H016 120.0 . . ?
C00W C017 H01D 109.5 . . ?
C00W C017 H01E 109.5 . . ?
C00W C017 H01F 109.5 . . ?
H01D C017 H01E 109.5 . . ?
H01D C017 H01F 109.5 . . ?
H01E C017 H01F 109.5 . . ?
C01G C018 C014 120.2(2) . . ?
C01G C018 H018 119.9 . . ?
C014 C018 H018 119.9 . . ?
C00Y C019 H01G 109.5 . . ?
C00Y C019 H01H 109.5 . . ?
C00Y C019 H01I 109.5 . . ?
H01G C019 H01H 109.5 . . ?
H01G C019 H01I 109.5 . . ?
H01H C019 H01I 109.5 . . ?
C01P O00Q H00Q 109.5 . . ?
C01P O1 H1A 109.5 . . ?
H1AA C1 H1AB 109.5 . . ?
H1AA C1 H1AC 109.5 . . ?
H1AB C1 H1AC 109.5 . . ?
H1BD C1 H1BE 109.5 . . ?
H1BD C1 H1BF 109.5 . . ?
H1BE C1 H1BF 109.5 . . ?
C01R C1 H1AA 109.5 . . ?
C01R C1 H1AB 109.5 . . ?
C01R C1 H1AC 109.5 . . ?
C5 C1 H1BD 109.5 . . ?
C5 C1 H1BE 109.5 . . ?
C5 C1 H1BF 109.5 . . ?
H1 C01H H 107.6 . . ?
HA C01H HB 107.7 . . ?
C01P C01H H 108.6 . . ?
C01P C01H H1 108.6 . . ?
C01P C01H HA 108.8 . . ?
C01P C01H HB 108.8 . . ?
C01P C01H C5 113.6(4) . . ?
C01Q C01H H 108.6 . . ?
C01Q C01H H1 108.6 . . ?
C01Q C01H C01P 114.5(2) . . ?
C5 C01H HA 108.8 . . ?
C5 C01H HB 108.8 . . ?
O00D C01P O00Q 123.0(2) . . ?
O00D C01P O1 91.0(3) . . ?
O00D C01P C01H 125.0(3) . . ?
O00Q C01P C01H 111.4(2) . . ?
O1 C01P C01H 94.4(3) . . ?
C01H C01Q H2 106.7 . . ?
C01H C01Q C01R 110.3(3) . . ?
C01H C01Q C01S 114.4(3) . . ?
C01R C01Q H2 106.7 . . ?
C01R C01Q C01S 111.5(3) . . ?
C01S C01Q H2 106.7 . . ?
C1 C01R C01Q 111.4(5) . . ?
C1 C01R H3 109.3 . . ?
C1 C01R HE 109.3 . . ?
C01Q C01R H3 109.3 . . ?
C01Q C01R HE 109.3 . . ?
H3 C01R HE 108.0 . . ?
C01Q C01S H4 109.5 . . ?
C01Q C01S HF 109.5 . . ?
C01Q C01S HG 109.5 . . ?
H4 C01S HF 109.5 . . ?
H4 C01S HG 109.5 . . ?
HF C01S HG 109.5 . . ?
H2A C2 H2B 109.5 . . ?
H2A C2 H2C 109.5 . . ?
H2B C2 H2C 109.5 . . ?
C3 C2 H2A 109.5 . . ?
C3 C2 H2B 109.5 . . ?
C3 C2 H2C 109.5 . . ?
C2 C3 H3A 103.9 . . ?
C2 C3 H3B 103.9 . . ?
H3A C3 H3B 105.4 . . ?
C5 C3 C2 133.1(10) . . ?
C5 C3 H3A 103.9 . . ?
C5 C3 H3B 103.9 . . ?
C1 C5 C01H 124.5(7) . . ?
C1 C5 H5 99.5 . . ?
C01H C5 H5 99.5 . . ?
C3 C5 C1 112.8(8) . . ?
C3 C5 C01H 114.6(10) . . ?
C3 C5 H5 99.5 . . ?

loop_
_geom_torsion_atom_site_label_1
_geom_torsion_atom_site_label_2
_geom_torsion_atom_site_label_3
_geom_torsion_atom_site_label_4
_geom_torsion
_geom_torsion_site_symmetry_1
_geom_torsion_site_symmetry_2
_geom_torsion_site_symmetry_3
_geom_torsion_site_symmetry_4
_geom_torsion_publ_flag
P001 O005 C00L C00G 80.51(18) . . . . ?
P001 O005 C00L C00R -103.93(16) . . . . ?
P001 O008 C00T C00O -80.53(19) . . . . ?
P001 O008 C00T C00Y 104.34(17) . . . . ?
P001 C00X C01E C01M -179.24(16) . . . . ?
P001 C00X C016 C01K 179.86(16) . . . . ?
P002 O004 C00H C00E -81.22(18) . . . . ?
P002 O004 C00H C00W 101.96(16) . . . . ?
P002 O007 C00S C00K 80.05(19) . . . . ?
P002 O007 C00S C00V -103.88(17) . . . . ?
P002 C00J C01D C01N -179.2(2) . . . . ?
P002 C00J C014 C018 -179.34(19) . . . . ?
P003 O006 C00N C00M 78.84(19) . . . . ?
P003 O006 C00N C012 -105.70(17) . . . . ?
P003 O009 C011 C00F -80.88(19) . . . . ?
P003 O009 C011 C013 102.16(18) . . . . ?
P003 C00Z C01I C01B -173.35(18) . . . . ?
P003 C00Z C015 C01C 173.50(17) . . . . ?
O00A P002 O004 C00H -31.42(16) . . . . ?
O00A P002 O007 C00S 32.11(16) . . . . ?
O00A P002 C00J C01D -4.3(2) . . . . ?
O00A P002 C00J C014 176.46(17) . . . . ?
O00B P001 O005 C00L 35.09(16) . . . . ?
O00B P001 O008 C00T -34.45(16) . . . . ?
O00B P001 C00X C01E -96.80(18) . . . . ?
O00B P001 C00X C016 82.42(18) . . . . ?
O00C P003 O006 C00N 33.60(16) . . . . ?
O00C P003 O009 C011 -31.90(17) . . . . ?
O00C P003 C00Z C01I 52.79(19) . . . . ?
O00C P003 C00Z C015 -121.77(18) . . . . ?
O004 P002 O007 C00S -94.85(14) . . . . ?
O004 P002 C00J C01D 122.43(18) . . . . ?
O004 P002 C00J C014 -56.76(19) . . . . ?
O004 C00H C00W C00R 174.81(15) . . . . ?
O004 C00H C00W C017 -4.1(2) . . . . ?
O005 P001 O008 C00T 91.53(14) . . . . ?
O005 P001 C00X C01E 137.89(16) . . . . ?
O005 P001 C00X C016 -42.90(17) . . . . ?
O005 C00L C00R C00W -173.15(15) . . . . ?
O005 C00L C00R C010 5.8(2) . . . . ?
O006 P003 O009 C011 93.71(14) . . . . ?
O006 P003 C00Z C01I -72.59(18) . . . . ?
O006 P003 C00Z C015 112.85(18) . . . . ?
O006 C00N C012 C00Y -174.02(16) . . . . ?
O006 C00N C012 C01F 4.6(3) . . . . ?
O007 P002 O004 C00H 95.49(14) . . . . ?
O007 P002 C00J C01D -130.73(18) . . . . ?
O007 P002 C00J C014 50.08(19) . . . . ?
O007 C00S C00V C01J 7.9(3) . . . . ?
O007 C00S C00V C013 -173.43(17) . . . . ?
O008 P001 O005 C00L -91.01(14) . . . . ?
O008 P001 C00X C01E 28.82(18) . . . . ?
O008 P001 C00X C016 -151.96(16) . . . . ?
O008 C00T C00Y C012 173.88(16) . . . . ?
O008 C00T C00Y C019 -4.1(3) . . . . ?
O009 P003 O006 C00N -92.39(14) . . . . ?
O009 P003 C00Z C01I 178.51(16) . . . . ?
O009 P003 C00Z C015 3.9(2) . . . . ?
O009 C011 C013 C00V 176.91(17) . . . . ?
O009 C011 C013 C01O -2.8(3) . . . . ?
C00E C00G C00L O005 173.02(14) . . . . ?
C00E C00G C00L C00R -2.1(3) . . . . ?
C00E C00G C00U C00O 94.3(2) . . . . ?
C00E C00H C00W C00R -1.8(3) . . . . ?
C00E C00H C00W C017 179.33(17) . . . . ?
C00E C00I C00K C00F 95.4(2) . . . . ?
C00E C00I C00K C00S -89.1(2) . . . . ?
C00F C00K C00S O007 174.87(15) . . . . ?
C00F C00K C00S C00V -0.8(3) . . . . ?
C00F C011 C013 C00V 0.2(3) . . . . ?
C00F C011 C013 C01O -179.6(2) . . . . ?
C00G C00E C00H O004 -174.77(14) . . . . ?
C00G C00E C00H C00W 1.7(3) . . . . ?
C00G C00E C00I C00K -94.7(2) . . . . ?
C00G C00L C00R C00W 2.1(3) . . . . ?
C00G C00L C00R C010 -178.96(18) . . . . ?
C00H C00E C00G C00L 0.2(2) . . . . ?
C00H C00E C00G C00U 176.29(15) . . . . ?
C00H C00E C00I C00K 89.5(2) . . . . ?
C00I C00E C00G C00L -175.76(15) . . . . ?
C00I C00E C00G C00U 0.4(3) . . . . ?
C00I C00E C00H O004 1.3(2) . . . . ?
C00I C00E C00H C00W 177.81(16) . . . . ?
C00I C00K C00S O007 -0.9(2) . . . . ?
C00I C00K C00S C00V -176.53(17) . . . . ?
C00J P002 O004 C00H -158.36(14) . . . . ?
C00J P002 O007 C00S 158.70(14) . . . . ?
C00J C01D C01N C01G -1.9(4) . . . . ?
C00J C014 C018 C01G -1.2(4) . . . . ?
C00K C00F C00P C00M -93.1(2) . . . . ?
C00K C00F C011 O009 -175.27(15) . . . . ?
C00K C00F C011 C013 1.4(3) . . . . ?
C00K C00S C00V C01J -176.29(19) . . . . ?
C00K C00S C00V C013 2.3(3) . . . . ?
C00L C00G C00U C00O -89.7(2) . . . . ?
C00L C00R C00W C00H -0.1(2) . . . . ?
C00L C00R C00W C017 178.76(17) . . . . ?
C00M C00N C012 C00Y 1.2(3) . . . . ?
C00M C00N C012 C01F 179.75(19) . . . . ?
C00M C00O C00T O008 -173.03(14) . . . . ?
C00M C00O C00T C00Y 1.6(3) . . . . ?
C00M C00O C00U C00G -94.9(2) . . . . ?
C00N C00M C00O C00T -0.9(2) . . . . ?
C00N C00M C00O C00U -176.41(15) . . . . ?
C00N C00M C00P C00F -89.5(2) . . . . ?
C00O C00M C00N O006 174.63(15) . . . . ?
C00O C00M C00N C012 -0.4(3) . . . . ?
C00O C00M C00P C00F 95.0(2) . . . . ?
C00O C00T C00Y C012 -0.9(3) . . . . ?
C00O C00T C00Y C019 -178.87(18) . . . . ?
C00P C00F C00K C00I -1.3(3) . . . . ?
C00P C00F C00K C00S -176.91(15) . . . . ?
C00P C00F C011 O009 0.7(2) . . . . ?
C00P C00F C011 C013 177.42(17) . . . . ?
C00P C00M C00N O006 -1.1(2) . . . . ?
C00P C00M C00N C012 -176.13(17) . . . . ?
C00P C00M C00O C00T 174.61(15) . . . . ?
C00P C00M C00O C00U -0.9(3) . . . . ?
C00S C00V C013 C01O 177.8(2) . . . . ?
C00S C00V C013 C011 -1.9(3) . . . . ?
C00T C00O C00U C00G 89.8(2) . . . . ?
C00T C00Y C012 C00N -0.5(3) . . . . ?
C00T C00Y C012 C01F -179.08(19) . . . . ?
C00U C00G C00L O005 -3.2(2) . . . . ?
C00U C00G C00L C00R -178.33(16) . . . . ?
C00U C00O C00T O008 2.7(2) . . . . ?
C00U C00O C00T C00Y 177.30(17) . . . . ?
C00X P001 O005 C00L 163.42(14) . . . . ?
C00X P001 O008 C00T -162.95(14) . . . . ?
C00X C01E C01M C01L -0.3(3) . . . . ?
C00X C016 C01K C01L -0.9(3) . . . . ?
C00Z P003 O006 C00N 159.59(14) . . . . ?
C00Z P003 O009 C011 -157.83(14) . . . . ?
C00Z C015 C01C C01A -0.7(3) . . . . ?
C01A C01B C01I C00Z -0.3(4) . . . . ?
C01B C01A C01C C015 1.9(3) . . . . ?
C01C C01A C01B C01I -1.5(3) . . . . ?
C01D C00J C014 C018 1.5(3) . . . . ?
C01E C00X C016 C01K -0.9(3) . . . . ?
C01I C00Z C015 C01C -1.0(3) . . . . ?
C01J C00V C013 C01O -3.6(3) . . . . ?
C01J C00V C013 C011 176.7(2) . . . . ?
C01K C01L C01M C01E -1.6(3) . . . . ?
C010 C00R C00W C00H -179.09(17) . . . . ?
C010 C00R C00W C017 -0.2(3) . . . . ?
C011 C00F C00K C00I 174.51(16) . . . . ?
C011 C00F C00K C00S -1.1(2) . . . . ?
C011 C00F C00P C00M 91.2(2) . . . . ?
C014 C00J C01D C01N 0.0(4) . . . . ?
C014 C018 C01G C01N -0.7(4) . . . . ?
C015 C00Z C01I C01B 1.5(3) . . . . ?
C016 C00X C01E C01M 1.5(3) . . . . ?
C016 C01K C01L C01M 2.2(3) . . . . ?
C018 C01G C01N C01D 2.2(5) . . . . ?
C019 C00Y C012 C00N 177.45(18) . . . . ?
C019 C00Y C012 C01F -1.1(3) . . . . ?
C01H C01Q C01R C1 -68.2(4) . . . . ?
C01P C01H C01Q C01R -83.8(3) . . . . ?
C01P C01H C01Q C01S 149.6(3) . . . . ?
C01P C01H C5 C1 -118.3(8) . . . . ?
C01P C01H C5 C3 95.4(8) . . . . ?
C01Q C01H C01P O00D 5.0(4) . . . . ?
C01Q C01H C01P O00Q 176.5(2) . . . . ?
C01S C01Q C01R C1 60.1(5) . . . . ?
C2 C3 C5 C1 -76.4(16) . . . . ?
C2 C3 C5 C01H 73.8(14) . . . . ?
C5 C01H C01P O00D -29.9(6) . . . . ?
C5 C01H C01P O1 -124.2(6) . . . . ?

_shelx_res_file                  
;
    q1.res created by SHELXL-2014/7

TITL q1_a.res in P-1
REM Old TITL C1 in P-1
REM SHELXT solution in P-1: R1 0.137, Rweak 0.007, Alpha 0.055
REM <I/s> 0.000 for 0 systematic absences, Orientation as input
REM Formula found by SHELXT: C51 O10 P3
CELL 0.71073 9.6814 15.7995 16.5384 61.976 88.724 88.902
ZERR 2 0.0005 0.0011 0.0011 0.002 0.002 0.002
LATT 1
SFAC C H O P
UNIT 102 102 22 6
DFIX 1.3 0.01 O1 C01P

L.S. 30
PLAN  10
SIZE 0.33 0.3 0.28
TEMP -80.15
CONF
BOND
list 4
MORE -1
BOND $H
fmap 2 53
acta
OMIT 0 0 2
OMIT -1 -1 1
REM <olex2.extras>
REM <HklSrc "%.\\mo_20230000306_0m.hkl">
REM </olex2.extras>

WGHT    0.071700    1.383900
FVAR       0.89441   0.75030
P001  4    0.319234    0.050411    0.220096    11.00000    0.02621    0.03469 =
         0.02507   -0.01715    0.00091   -0.00278
P002  4    0.167887    0.194305    0.577174    11.00000    0.02739    0.03333 =
         0.02158   -0.01417    0.00281   -0.00470
P003  4    0.184492    0.562221    0.095928    11.00000    0.02606    0.03986 =
         0.02435   -0.01366   -0.00126    0.00259
O004  3    0.101391    0.105647    0.572200    11.00000    0.03374    0.03572 =
         0.02226   -0.01595    0.00438   -0.00680
O005  3    0.218190   -0.001370    0.305803    11.00000    0.03192    0.03349 =
         0.02873   -0.01957    0.00512   -0.00624
O006  3    0.129737    0.504461    0.046431    11.00000    0.03049    0.03694 =
         0.02467   -0.01352   -0.00244    0.00536
O007  3    0.055990    0.277451    0.529178    11.00000    0.03570    0.03564 =
         0.02143   -0.01423    0.00148   -0.00007
O008  3    0.226819    0.125403    0.139479    11.00000    0.03326    0.04057 =
         0.02699   -0.02089   -0.00267    0.00391
O009  3    0.065052    0.552634    0.167280    11.00000    0.03446    0.03539 =
         0.02344   -0.01128    0.00197    0.00383
O00A  3    0.308347    0.217979    0.540377    11.00000    0.03053    0.04591 =
         0.03222   -0.01860    0.00718   -0.00810
O00B  3    0.440993    0.092255    0.238453    11.00000    0.03146    0.04200 =
         0.03255   -0.01710   -0.00010   -0.00839
O00C  3    0.321287    0.531584    0.135799    11.00000    0.03044    0.06524 =
         0.03976   -0.02430   -0.00837    0.00651
O00D  3    0.639023    0.281591    0.270765    11.00000    0.05609    0.05354 =
         0.07338   -0.03591    0.01908    0.00160
C00E  1    0.074798    0.138138    0.415420    11.00000    0.02176    0.03072 =
         0.02560   -0.01479    0.00358   -0.00675
C00F  1    0.028218    0.386916    0.278043    11.00000    0.02052    0.03705 =
         0.02470   -0.01689    0.00036    0.00291
C00G  1    0.105623    0.111197    0.347323    11.00000    0.02204    0.03236 =
         0.02447   -0.01502    0.00271   -0.00794
C00H  1    0.138864    0.085778    0.499627    11.00000    0.02884    0.03209 =
         0.02191   -0.01515    0.00500   -0.00860
C00I  1   -0.030550    0.216119    0.403060    11.00000    0.02128    0.03698 =
         0.02412   -0.01677    0.00247   -0.00286
AFIX  23
H00A  2   -0.099807    0.219416    0.358495    11.00000   -1.20000
H00B  2   -0.079518    0.196320    0.462323    11.00000   -1.20000
AFIX   0
C00J  1    0.145811    0.163735    0.694823    11.00000    0.03199    0.03128 =
         0.02276   -0.01443    0.00141   -0.00362
C00K  1    0.025456    0.316463    0.370685    11.00000    0.02062    0.03465 =
         0.02545   -0.01652    0.00151    0.00143
C00L  1    0.197189    0.034341    0.369707    11.00000    0.02852    0.03202 =
         0.02517   -0.01751    0.00656   -0.00902
C00M  1    0.088841    0.337291    0.152848    11.00000    0.02051    0.04126 =
         0.02292   -0.01799   -0.00426    0.00324
C00N  1    0.161500    0.406506    0.077709    11.00000    0.02664    0.03699 =
         0.02339   -0.01405   -0.00417    0.00547
C00O  1    0.114567    0.240648    0.177234    11.00000    0.02299    0.04166 =
         0.02142   -0.01728   -0.00377    0.00073
C00P  1   -0.021583    0.369637    0.200367    11.00000    0.02012    0.03946 =
         0.02469   -0.01649   -0.00283    0.00335
AFIX  23
H00C  2   -0.064554    0.429686    0.153688    11.00000   -1.20000
H00D  2   -0.094535    0.320416    0.225002    11.00000   -1.20000
AFIX   0

PART 1
O00Q  3    0.415043    0.236459    0.297804    21.00000    0.03710    0.05766 =
         0.07590   -0.05076    0.00396   -0.00996
AFIX 147
H00Q  2    0.439204    0.200221    0.275618    21.00000   -1.50000
AFIX   0

PART 0
C00R  1    0.263446   -0.015679    0.452796    11.00000    0.02895    0.02750 =
         0.02678   -0.01125    0.00455   -0.00573
C00S  1    0.067951    0.343715    0.435013    11.00000    0.03022    0.03424 =
         0.02181   -0.01369    0.00082    0.00148
C00T  1    0.209883    0.221477    0.123165    11.00000    0.02880    0.03819 =
         0.02448   -0.01734   -0.00462    0.00509
C00U  1    0.037176    0.157793    0.254094    11.00000    0.02254    0.04003 =
         0.02681   -0.02031   -0.00032   -0.00315
AFIX  23
H00E  2   -0.055438    0.181429    0.261108    11.00000   -1.20000
H00F  2    0.023500    0.107767    0.235099    11.00000   -1.20000
AFIX   0
C00V  1    0.114162    0.434171    0.415088    11.00000    0.03762    0.03647 =
         0.02865   -0.01874   -0.00076   -0.00080
C00W  1    0.232932    0.011068    0.520648    11.00000    0.03127    0.02733 =
         0.02276   -0.00900    0.00203   -0.00731
C00X  1    0.345216   -0.040998    0.186286    11.00000    0.02591    0.04116 =
         0.03468   -0.02375    0.00256   -0.00059
C00Y  1    0.282914    0.290087    0.049111    11.00000    0.02975    0.04529 =
         0.02216   -0.01685   -0.00108    0.00688
C00Z  1    0.171859    0.684313    0.010773    11.00000    0.03141    0.04090 =
         0.02478   -0.01432    0.00070   -0.00554
C010  1    0.362406   -0.096714    0.468598    11.00000    0.04634    0.03493 =
         0.03405   -0.01287    0.00428    0.00439
AFIX 137
H01A  2    0.311196   -0.150491    0.470391    11.00000   -1.50000
H01B  2    0.409133   -0.117588    0.526987    11.00000   -1.50000
H01C  2    0.431183   -0.074714    0.418684    11.00000   -1.50000
AFIX   0
C011  1    0.071006    0.478504    0.258617    11.00000    0.02995    0.03427 =
         0.02277   -0.01190    0.00087    0.00432
C012  1    0.258804    0.386325    0.025315    11.00000    0.03072    0.04352 =
         0.02099   -0.01349   -0.00033    0.00477
C013  1    0.113576    0.504635    0.323414    11.00000    0.04083    0.03268 =
         0.03065   -0.01646    0.00185   -0.00155
C014  1    0.018363    0.144345    0.739345    11.00000    0.02887    0.06017 =
         0.03095   -0.02278    0.00078   -0.00343
AFIX  43
H014  2   -0.062763    0.146354    0.707188    11.00000   -1.20000
AFIX   0
C015  1    0.080606    0.749880    0.017075    11.00000    0.04443    0.04068 =
         0.02726   -0.01340    0.00514   -0.00219
AFIX  43
H015  2    0.014128    0.729057    0.065551    11.00000   -1.20000
AFIX   0
C016  1    0.367230   -0.135726    0.252654    11.00000    0.03390    0.04330 =
         0.04334   -0.02634    0.00298   -0.00048
AFIX  43
H016  2    0.368586   -0.151489    0.315591    11.00000   -1.20000
AFIX   0
C017  1    0.296003   -0.039061    0.614337    11.00000    0.04818    0.03673 =
         0.02520   -0.01127   -0.00357   -0.00117
AFIX 137
H01D  2    0.390513   -0.016388    0.611020    11.00000   -1.50000
H01E  2    0.297759   -0.108408    0.635879    11.00000   -1.50000
H01F  2    0.240750   -0.024985    0.657032    11.00000   -1.50000
AFIX   0
C018  1    0.009725    0.121991    0.831057    11.00000    0.03922    0.06973 =
         0.03238   -0.02494    0.00927   -0.00297
AFIX  43
H018  2   -0.077700    0.109854    0.861449    11.00000   -1.20000
AFIX   0
C019  1    0.381805    0.260640   -0.005542    11.00000    0.04716    0.05050 =
         0.03130   -0.02049    0.00971    0.00668
AFIX 137
H01G  2    0.329760    0.248084   -0.048877    11.00000   -1.50000
H01H  2    0.432094    0.202423    0.036157    11.00000   -1.50000
H01I  2    0.447610    0.312342   -0.039301    11.00000   -1.50000
AFIX   0
C01A  1    0.184297    0.877071   -0.117955    11.00000    0.05653    0.04298 =
         0.02650   -0.01429   -0.00242   -0.01554
AFIX  43
H01J  2    0.189878    0.943201   -0.160947    11.00000   -1.20000
AFIX   0
C01B  1    0.272866    0.812519   -0.125580    11.00000    0.04654    0.05937 =
         0.02991   -0.01549    0.00981   -0.01984
AFIX  43
H01K  2    0.338327    0.833736   -0.174664    11.00000   -1.20000
AFIX   0
C01C  1    0.086754    0.846300   -0.047868    11.00000    0.05910    0.04138 =
         0.03207   -0.01552    0.00041   -0.00136
AFIX  43
H01L  2    0.023656    0.891085   -0.043972    11.00000   -1.20000
AFIX   0
C01D  1    0.263307    0.158419    0.742868    11.00000    0.03201    0.07466 =
         0.03185   -0.02496    0.00385   -0.01203
AFIX  43
H01M  2    0.350961    0.171677    0.712716    11.00000   -1.20000
AFIX   0
C01E  1    0.345492   -0.018744    0.093816    11.00000    0.03979    0.05445 =
         0.03846   -0.03044    0.00154   -0.00101
AFIX  43
H01N  2    0.332882    0.045731    0.047818    11.00000   -1.20000
AFIX   0
C01F  1    0.331554    0.466250   -0.054955    11.00000    0.04700    0.04704 =
         0.03124   -0.00986    0.01263    0.00804
AFIX 137
H01O  2    0.431002    0.461830   -0.043578    11.00000   -1.50000
H01P  2    0.295940    0.528150   -0.062950    11.00000   -1.50000
H01Q  2    0.315038    0.460756   -0.110544    11.00000   -1.50000
AFIX   0
C01G  1    0.126795    0.117382    0.877840    11.00000    0.05299    0.06501 =
         0.02691   -0.02485    0.00270   -0.00378
AFIX  43
H01R  2    0.120068    0.102712    0.940460    11.00000   -1.20000
AFIX   0

C01H  1    0.480487    0.365755    0.323270    11.00000    0.04699    0.04248 =
         0.05494   -0.02638    0.00061    0.00722
PART 1
AFIX  23
H1    2    0.405466    0.407124    0.284030    21.00000   -1.20000
H     2    0.442817    0.330344    0.386480    21.00000   -1.20000
AFIX  23
PART 2
HA    2    0.397351    0.341939    0.363211   -21.00000   -1.20000
HB    2    0.455339    0.427223    0.269652   -21.00000   -1.20000
AFIX   0

PART 0
C01I  1    0.267260    0.716670   -0.062103    11.00000    0.03898    0.05610 =
         0.03839   -0.02086    0.01071   -0.00618
AFIX  43
H01S  2    0.328798    0.672238   -0.067965    11.00000   -1.20000
AFIX   0
C01J  1    0.165386    0.452648    0.490763    11.00000    0.06871    0.04190 =
         0.03368   -0.02294   -0.00641   -0.00312
AFIX 137
H01T  2    0.110476    0.415690    0.546635    11.00000   -1.50000
H01U  2    0.156301    0.521147    0.472472    11.00000   -1.50000
H01V  2    0.262671    0.433115    0.502362    11.00000   -1.50000
AFIX   0
C01K  1    0.387183   -0.207090    0.226853    11.00000    0.03844    0.04561 =
         0.06367   -0.03375    0.00760   -0.00311
AFIX  43
H01W  2    0.403541   -0.271405    0.272135    11.00000   -1.20000
AFIX   0
C01L  1    0.383284   -0.184695    0.135257    11.00000    0.03574    0.06110 =
         0.07044   -0.05063    0.01330   -0.00862
AFIX  43
H01X  2    0.393767   -0.234067    0.118121    11.00000   -1.20000
AFIX   0
C01M  1    0.364383   -0.091701    0.069361    11.00000    0.03958    0.07214 =
         0.04950   -0.04558    0.00759   -0.00597
AFIX  43
H01Y  2    0.364108   -0.076668    0.006592    11.00000   -1.20000
AFIX   0
C01N  1    0.253530    0.133738    0.835139    11.00000    0.04505    0.09342 =
         0.03349   -0.03107   -0.00485   -0.01245
AFIX  43
H01Z  2    0.334673    0.128203    0.868613    11.00000   -1.20000
AFIX   0
C01O  1    0.156560    0.606526    0.293522    11.00000    0.08420    0.03709 =
         0.03910   -0.01784    0.00282   -0.01431
AFIX 137
H01   2    0.231067    0.624103    0.247548    11.00000   -1.50000
HC    2    0.189181    0.611881    0.346592    11.00000   -1.50000
HD    2    0.077341    0.649755    0.267016    11.00000   -1.50000
AFIX   0

C01P  1    0.522032    0.294550    0.290561    11.00000    0.05531    0.06364 =
         0.04521   -0.03307   -0.01606    0.02049
PART 1
C01Q  1    0.594034    0.427750    0.322641    21.00000    0.05654    0.03104 =
         0.03456   -0.01606   -0.00682   -0.00176
AFIX  13
H2    2    0.657405    0.437263    0.270530    21.00000   -1.20000
AFIX   0
C01R  1    0.677291    0.376895    0.409084    21.00000    0.04532    0.03989 =
         0.05225   -0.02412   -0.01022    0.00272
AFIX  23
H3    2    0.707152    0.313186    0.417047    21.00000   -1.20000
HE    2    0.761128    0.414373    0.403270    21.00000   -1.20000
AFIX   0
C01S  1    0.547636    0.527193    0.306199    21.00000    0.13822    0.04737 =
         0.09461   -0.04114   -0.07398    0.04290
AFIX 137
H4    2    0.490209    0.556918    0.251535    21.00000   -1.50000
HF    2    0.628885    0.566923    0.297120    21.00000   -1.50000
HG    2    0.493969    0.521705    0.359367    21.00000   -1.50000
AFIX   0
PART 0
C1    1    0.596742    0.364817    0.489790    11.00000    0.23183    0.18570 =
         0.13684   -0.11328    0.08004   -0.13744
PART 1
AFIX 137
H1AA  2    0.537065    0.421160    0.473438    21.00000   -1.50000
H1AB  2    0.659590    0.357794    0.538249    21.00000   -1.50000
H1AC  2    0.539686    0.307419    0.511671    21.00000   -1.50000
AFIX 137
PART 2
H1BD  2    0.559338    0.421534    0.492480   -21.00000   -1.50000
H1BE  2    0.687867    0.348748    0.518125   -21.00000   -1.50000
H1BF  2    0.534354    0.310711    0.522846   -21.00000   -1.50000
AFIX   0
O1    3    0.493359    0.358724    0.195880   -21.00000    0.05012    0.06021 =
         0.05089   -0.02835   -0.00506    0.01327
AFIX 147
H1A   2    0.411202    0.378364    0.191165   -21.00000   -1.50000
AFIX   0
C2    1    0.672018    0.585771    0.283700   -21.00000    0.13514    0.01766 =
         0.03521   -0.01732   -0.04522    0.03122
AFIX 137
H2A   2    0.584622    0.602141    0.250686   -21.00000   -1.50000
H2B   2    0.747646    0.620185    0.241101   -21.00000   -1.50000
H2C   2    0.666872    0.604209    0.332600   -21.00000   -1.50000
AFIX   0
C3    1    0.699353    0.473888    0.326876   -21.00000    0.05349    0.04404 =
         0.05878   -0.02020    0.01086    0.00374
AFIX  23
H3A   2    0.729379    0.464612    0.273938   -21.00000   -1.20000
H3B   2    0.783182    0.463018    0.363847   -21.00000   -1.20000
AFIX   0
C5    1    0.611008    0.386975    0.384299   -21.00000    0.02642    0.04892 =
         0.05821   -0.03101   -0.00886    0.00147
AFIX  13
H5    2    0.677886    0.334990    0.391395   -21.00000   -1.20000
AFIX   0
HKLF 4

REM  q1_a.res in P-1
REM R1 =  0.0483 for    8698 Fo > 4sig(Fo)  and  0.0559 for all   10172 data
REM    634 parameters refined using      1 restraints

END

WGHT      0.0717      1.3837

REM Highest difference peak  1.037,  deepest hole -0.627,  1-sigma level  0.058
Q1    1   0.5743  0.3434  0.2641  11.00000  0.05    1.04
Q2    1   0.6822  0.6188  0.2619  11.00000  0.05    0.47
Q3    1   0.7240  0.5808  0.2823  11.00000  0.05    0.43
Q4    1   0.5111  0.5202  0.3385  11.00000  0.05    0.33
Q5    1   0.1474  0.1785  0.6430  11.00000  0.05    0.33
Q6    1   0.3229  0.0025  0.6397  11.00000  0.05    0.33
Q7    1   0.2227  0.0005  0.4206  11.00000  0.05    0.32
Q8    1   0.0757  0.1401  0.3009  11.00000  0.05    0.31
Q9    1   0.5864  0.5016  0.3015  11.00000  0.05    0.30
Q10   1   0.0952  0.1060  0.4621  11.00000  0.05    0.30
;
_shelx_res_checksum              65989
_olex2_submission_special_instructions 'No special instructions were received'
####################################################################### 
# 
# This file contains crystal structure data downloaded from the 
# Cambridge Structural Database (CSD) hosted by the Cambridge 
# Crystallographic Data Centre (CCDC).
# 
# Full information about CCDC data access policies and citation 
# guidelines are available at http://www.ccdc.cam.ac.uk/access/V1 
# 
# Audit and citation data items may have been added by the CCDC. 
# Please retain this information to preserve the provenance of 
# this file and to allow appropriate attribution of the data. 
# 
#######################################################################

data_cu_1_0m
_database_code_depnum_ccdc_archive 'CCDC 2251932'
loop_
_audit_author_name
_audit_author_address
'Jianmin Jiao'
;Nanjing University
China
;
_audit_update_record             
;
2023-03-27 deposited with the CCDC.	2023-09-25 downloaded from the CCDC.
;
_audit_creation_date             2023-03-14
_audit_creation_method           
;
Olex2 1.3
(compiled 2020.02.04 svn.rd84adfe8 for OlexSys, GUI svn.r6032)
;
_shelx_SHELXL_version_number     2014/7
_chemical_name_common            ?
_chemical_name_systematic        ?
_chemical_formula_moiety         'C45 H39 O9 P3, C8 H14 O'
_chemical_formula_sum            'C53 H53 O10 P3'
_chemical_formula_weight         942.86
_chemical_melting_point          ?
loop_
_atom_type_symbol
_atom_type_description
_atom_type_scat_dispersion_real
_atom_type_scat_dispersion_imag
_atom_type_scat_source
C C 0.0181 0.0091 'International Tables Vol C Tables 4.2.6.8 and 6.1.1.4'
H H 0.0000 0.0000 'International Tables Vol C Tables 4.2.6.8 and 6.1.1.4'
O O 0.0492 0.0322 'International Tables Vol C Tables 4.2.6.8 and 6.1.1.4'
P P 0.2955 0.4335 'International Tables Vol C Tables 4.2.6.8 and 6.1.1.4'

_shelx_space_group_comment       
;
The symmetry employed for this shelxl refinement is uniquely defined
by the following loop, which should always be used as a source of
symmetry information in preference to the above space-group names.
They are only intended as comments.
;
_space_group_crystal_system      triclinic
_space_group_IT_number           2
_space_group_name_H-M_alt        'P -1'
_space_group_name_Hall           '-P 1'
loop_
_space_group_symop_operation_xyz
'x, y, z'
'-x, -y, -z'

_cell_length_a                   9.8340(5)
_cell_length_b                   16.3677(8)
_cell_length_c                   16.5833(8)
_cell_angle_alpha                60.844(2)
_cell_angle_beta                 86.001(2)
_cell_angle_gamma                87.955(3)
_cell_volume                     2325.4(2)
_cell_formula_units_Z            2
_cell_measurement_reflns_used    9894
_cell_measurement_temperature    293.0
_cell_measurement_theta_max      68.47
_cell_measurement_theta_min      3.09
_shelx_estimated_absorpt_T_max   0.787
_shelx_estimated_absorpt_T_min   0.752
_exptl_absorpt_coefficient_mu    1.675
_exptl_absorpt_correction_T_max  0.7531
_exptl_absorpt_correction_T_min  0.5859
_exptl_absorpt_correction_type   multi-scan
_exptl_absorpt_process_details   
;
SADABS-2016/2 (Bruker,2016/2) was used for absorption correction.
wR2(int) was 0.1477 before and 0.0812 after correction.
The Ratio of minimum to maximum transmission is 0.7780.
The \l/2 correction factor is Not present.
;
_exptl_absorpt_special_details   ?
_exptl_crystal_colour            ?
_exptl_crystal_density_diffrn    1.347
_exptl_crystal_density_meas      ?
_exptl_crystal_density_method    ?
_exptl_crystal_description       block
_exptl_crystal_F_000             992
_exptl_crystal_size_max          0.18
_exptl_crystal_size_mid          0.17
_exptl_crystal_size_min          0.15
_exptl_transmission_factor_max   ?
_exptl_transmission_factor_min   ?
_diffrn_reflns_av_R_equivalents  0.0596
_diffrn_reflns_av_unetI/netI     0.0598
_diffrn_reflns_Laue_measured_fraction_full 0.995
_diffrn_reflns_Laue_measured_fraction_max 0.990
_diffrn_reflns_limit_h_max       11
_diffrn_reflns_limit_h_min       -11
_diffrn_reflns_limit_k_max       19
_diffrn_reflns_limit_k_min       -19
_diffrn_reflns_limit_l_max       19
_diffrn_reflns_limit_l_min       -19
_diffrn_reflns_number            28393
_diffrn_reflns_point_group_measured_fraction_full 0.995
_diffrn_reflns_point_group_measured_fraction_max 0.990
_diffrn_reflns_theta_full        67.679
_diffrn_reflns_theta_max         68.489
_diffrn_reflns_theta_min         3.057
_diffrn_ambient_temperature      293.0
_diffrn_detector_area_resol_mean ?
_diffrn_measured_fraction_theta_full 0.995
_diffrn_measured_fraction_theta_max 0.990
_diffrn_measurement_device_type  'Bruker APEX-II CCD'
_diffrn_measurement_method       '\f and \w scans'
_diffrn_radiation_type           CuK\a
_diffrn_radiation_wavelength     1.54178
_diffrn_source                   ?
_diffrn_source_current           1.1
_diffrn_source_power             0.055
_diffrn_source_voltage           50.0
_diffrn_standards_number         0
_reflns_Friedel_coverage         0.000
_reflns_Friedel_fraction_full    .
_reflns_Friedel_fraction_max     .
_reflns_number_gt                6975
_reflns_number_total             8471
_reflns_special_details          
;
 Reflections were merged by SHELXL according to the crystal
 class for the calculation of statistics and refinement.
 
 _reflns_Friedel_fraction is defined as the number of unique
 Friedel pairs measured divided by the number that would be
 possible theoretically, ignoring centric projections and
 systematic absences.
;
_reflns_threshold_expression     'I > 2\s(I)'
_computing_cell_refinement       'SAINT V8.40B (?, 2016)'
_computing_data_collection       ?
_computing_data_reduction        'SAINT V8.40B (?, 2016)'
_computing_molecular_graphics    'Olex2 1.3 (Dolomanov et al., 2009)'
_computing_publication_material  'Olex2 1.3 (Dolomanov et al., 2009)'
_computing_structure_refinement  'olex2.refine 1.3 (Bourhis et al., 2015)'
_computing_structure_solution    'olex2.solve 1.3 (Bourhis et al., 2015)'
_refine_diff_density_max         0.648
_refine_diff_density_min         -0.412
_refine_diff_density_rms         0.049
_refine_ls_extinction_coef       .
_refine_ls_extinction_method     none
_refine_ls_goodness_of_fit_ref   1.069
_refine_ls_hydrogen_treatment    constr
_refine_ls_matrix_type           full
_refine_ls_number_parameters     604
_refine_ls_number_reflns         8471
_refine_ls_number_restraints     0
_refine_ls_R_factor_all          0.0683
_refine_ls_R_factor_gt           0.0456
_refine_ls_restrained_S_all      1.069
_refine_ls_shift/su_max          0.001
_refine_ls_shift/su_mean         0.000
_refine_ls_structure_factor_coef Fsqd
_refine_ls_weighting_details     
'w=1/[\s^2^(Fo^2^)+(0.0774P)^2^+0.4420P] where P=(Fo^2^+2Fc^2^)/3'
_refine_ls_weighting_scheme      calc
_refine_ls_wR_factor_gt          0.1289
_refine_ls_wR_factor_ref         0.1358
_refine_special_details          ?
_olex2_refinement_description    
;
1. Fixed Uiso
 At 1.2 times of:
  All C(H) groups, All C(H,H) groups
 At 1.5 times of:
  All C(H,H,H) groups
2.a Secondary CH2 refined with riding coordinates:
 C00G(H00A,H00B), C00M(H00C,H00D), C00Q(H00E,H00F), C01O(H2,H), C01R(H4,HC)
2.b Aromatic/amide H refined with riding coordinates:
 C014(H014), C015(H015), C017(H017), C018(H018), C019(H019), C01B(H01M),
 C01C(H01N), C01F(H01R), C01G(H01S), C01H(H01T), C01J(H01X), C01K(H01Y),
 C01L(H01Z), C01M(H01), C01N(H1), C01S(H5)
2.c Idealised Me refined as rotating group:
 C011(H01A,H01B,H01C), C013(H01D,H01E,H01F), C016(H01G,H01H,H01I), C01A(H01J,
 H01K,H01L), C01E(H01O,H01P,H01Q), C01I(H01U,H01V,H01W), C01Q(H3,HA,HB),
 C01T(H6,HD,HE), C01U(H7,HF,HG)
;
_atom_sites_solution_hydrogens   geom
_atom_sites_solution_primary     iterative
_atom_sites_solution_secondary   ?
loop_
_atom_site_label
_atom_site_type_symbol
_atom_site_fract_x
_atom_site_fract_y
_atom_site_fract_z
_atom_site_U_iso_or_equiv
_atom_site_adp_type
_atom_site_occupancy
_atom_site_site_symmetry_order
_atom_site_calc_flag
_atom_site_refinement_flags_posn
_atom_site_refinement_flags_adp
_atom_site_refinement_flags_occupancy
_atom_site_disorder_assembly
_atom_site_disorder_group
P001 P 1.17534(5) 0.95848(3) 0.78435(3) 0.03955(14) Uani 1 1 d . . . . .
P002 P 1.32031(5) 0.82544(3) 0.41845(3) 0.03989(14) Uani 1 1 d . . . . .
P003 P 1.30612(5) 0.46155(4) 0.90335(3) 0.04324(15) Uani 1 1 d . . . . .
O004 O 1.38308(15) 0.91223(9) 0.42077(9) 0.0424(3) Uani 1 1 d . . . . .
O005 O 1.27428(15) 1.00686(9) 0.69382(9) 0.0417(3) Uani 1 1 d . . . . .
O006 O 1.26566(15) 0.88168(10) 0.86133(9) 0.0439(3) Uani 1 1 d . . . . .
O007 O 1.36376(15) 0.51512(9) 0.95169(9) 0.0443(3) Uani 1 1 d . . . . .
O008 O 1.42216(16) 0.47402(10) 0.82649(9) 0.0465(3) Uani 1 1 d . . . . .
O009 O 1.43393(15) 0.74677(10) 0.46160(9) 0.0443(3) Uani 1 1 d . . . . .
O00A O 1.18411(16) 0.79845(11) 0.46213(10) 0.0530(4) Uani 1 1 d . . . . .
O00B O 1.04731(16) 0.92448(11) 0.77270(11) 0.0528(4) Uani 1 1 d . . . . .
O00C O 1.17109(17) 0.49170(12) 0.86879(12) 0.0595(4) Uani 1 1 d . . . . .
C00D C 1.40254(19) 0.67902(13) 0.84279(12) 0.0363(4) Uani 1 1 d . . . . .
C00E C 1.2529(2) 0.99951(13) 0.47864(13) 0.0403(4) Uani 1 1 d . . . . .
C00F C 1.4161(2) 0.54771(13) 0.73480(13) 0.0414(4) Uani 1 1 d . . . . .
C00G C 1.51862(19) 0.80433(13) 0.58555(13) 0.0377(4) Uani 1 1 d . . . . .
H00A H 1.5860 0.8011 0.6270 0.045 Uiso 1 1 calc R U . . .
H00B H 1.5649 0.8253 0.5251 0.045 Uiso 1 1 calc R U . . .
C00H C 1.46444(18) 0.70561(13) 0.62016(13) 0.0364(4) Uani 1 1 d . . . . .
C00I C 1.2814(2) 0.78928(14) 0.87610(13) 0.0397(4) Uani 1 1 d . . . . .
O00J O 0.8335(2) 0.70691(17) 0.70061(19) 0.0961(8) Uani 1 1 d . . . . .
C00K C 1.46091(19) 0.63610(13) 0.71386(13) 0.0372(4) Uani 1 1 d . . . . .
C00L C 1.38351(19) 0.90070(12) 0.64793(12) 0.0357(4) Uani 1 1 d . . . . .
C00M C 1.51102(19) 0.65061(13) 0.79050(13) 0.0383(4) Uani 1 1 d . . . . .
H00C H 1.5810 0.6985 0.7639 0.046 Uiso 1 1 calc R U . . .
H00D H 1.5534 0.5930 0.8347 0.046 Uiso 1 1 calc R U . . .
C00N C 1.2243(2) 1.02303(13) 0.54826(13) 0.0385(4) Uani 1 1 d . . . . .
C00O C 1.3472(2) 0.92864(13) 0.49550(12) 0.0380(4) Uani 1 1 d . . . . .
C00P C 1.37620(19) 0.77263(13) 0.81925(12) 0.0369(4) Uani 1 1 d . . . . .
C00Q C 1.45285(19) 0.85486(13) 0.73886(12) 0.0375(4) Uani 1 1 d . . . . .
H00E H 1.4667 0.9020 0.7568 0.045 Uiso 1 1 calc R U . . .
H00F H 1.5421 0.8330 0.7288 0.045 Uiso 1 1 calc R U . . .
C00R C 1.3774(2) 0.59273(15) 0.57813(15) 0.0478(5) Uani 1 1 d . . . . .
C00S C 1.3318(2) 0.60995(14) 0.92144(13) 0.0405(4) Uani 1 1 d . . . . .
C00T C 1.1672(2) 1.04704(15) 0.81774(15) 0.0436(4) Uani 1 1 d . . . . .
C00U C 1.4238(2) 0.68044(14) 0.55666(13) 0.0413(4) Uani 1 1 d . . . . .
C00V C 1.41338(19) 0.87704(12) 0.57778(12) 0.0359(4) Uani 1 1 d . . . . .
C00W C 1.2917(2) 0.97378(13) 0.62931(12) 0.0375(4) Uani 1 1 d . . . . .
C00X C 1.2094(2) 0.72022(15) 0.95314(13) 0.0445(5) Uani 1 1 d . . . . .
C00Y C 1.3379(2) 0.85774(14) 0.29895(13) 0.0423(4) Uani 1 1 d . . . . .
C00Z C 1.3741(2) 0.52370(14) 0.67119(15) 0.0479(5) Uani 1 1 d . . . . .
C010 C 1.2362(2) 0.62721(15) 0.97710(13) 0.0440(5) Uani 1 1 d . . . . .
C011 C 1.1876(3) 1.04997(16) 0.38701(14) 0.0511(5) Uani 1 1 d . . . . .
H01A H 1.0912 1.0382 0.3966 0.077 Uiso 1 1 calc R U . . .
H01B H 1.2265 1.0278 0.3465 0.077 Uiso 1 1 calc R U . . .
H01C H 1.2034 1.1160 0.3596 0.077 Uiso 1 1 calc R U . . .
C012 C 1.3224(2) 0.34068(15) 0.98629(14) 0.0467(5) Uani 1 1 d . . . . .
C013 C 1.1274(2) 1.10119(16) 0.53559(16) 0.0522(5) Uani 1 1 d . . . . .
H01D H 1.0830 1.0874 0.5942 0.078 Uiso 1 1 calc R U . . .
H01E H 1.0602 1.1073 0.4936 0.078 Uiso 1 1 calc R U . . .
H01F H 1.1771 1.1587 0.5108 0.078 Uiso 1 1 calc R U . . .
C014 C 1.1527(3) 1.02426(18) 0.91003(17) 0.0554(6) Uani 1 1 d . . . . .
H014 H 1.1471 0.9618 0.9557 0.066 Uiso 1 1 calc R U . . .
C015 C 1.1714(3) 1.14054(16) 0.75097(18) 0.0561(6) Uani 1 1 d . . . . .
H015 H 1.1784 1.1571 0.6886 0.067 Uiso 1 1 calc R U . . .
C016 C 1.1675(3) 0.54674(17) 1.06161(16) 0.0605(6) Uani 1 1 d . . . . .
H01G H 1.0874 0.5286 1.0443 0.091 Uiso 1 1 calc R U . . .
H01H H 1.1422 0.5659 1.1069 0.091 Uiso 1 1 calc R U . . .
H01I H 1.2292 0.4947 1.0872 0.091 Uiso 1 1 calc R U . . .
C017 C 1.2214(3) 0.8685(2) 0.25338(16) 0.0620(6) Uani 1 1 d . . . . .
H017 H 1.1364 0.8606 0.2846 0.074 Uiso 1 1 calc R U . . .
C018 C 1.3192(3) 0.15075(17) 1.10893(16) 0.0644(7) Uani 1 1 d . . . . .
H018 H 1.3169 0.0865 1.1488 0.077 Uiso 1 1 calc R U . . .
C019 C 1.4215(3) 0.28374(16) 0.97715(16) 0.0580(6) Uani 1 1 d . . . . .
H019 H 1.4894 0.3089 0.9297 0.070 Uiso 1 1 calc R U . . .
C01A C 1.1084(3) 0.74732(18) 1.00877(16) 0.0606(6) Uani 1 1 d . . . . .
H01J H 1.1564 0.7715 1.0411 0.091 Uiso 1 1 calc R U . . .
H01K H 1.0568 0.6933 1.0526 0.091 Uiso 1 1 calc R U . . .
H01L H 1.0478 0.7944 0.9680 0.091 Uiso 1 1 calc R U . . .
C01B C 1.1464(3) 1.0943(2) 0.9349(2) 0.0663(7) Uani 1 1 d . . . . .
H01M H 1.1371 1.0784 0.9970 0.080 Uiso 1 1 calc R U . . .
C01C C 1.2235(3) 0.30224(19) 1.05831(18) 0.0681(7) Uani 1 1 d . . . . .
H01N H 1.1572 0.3406 1.0654 0.082 Uiso 1 1 calc R U . . .
C01D C 0.9528(3) 0.68820(18) 0.6943(2) 0.0699(8) Uani 1 1 d . . . . .
C01E C 1.3247(3) 0.42569(17) 0.70270(18) 0.0665(7) Uani 1 1 d . . . . .
H01O H 1.2401 0.4288 0.6757 0.100 Uiso 1 1 calc R U . . .
H01P H 1.3112 0.3927 0.7689 0.100 Uiso 1 1 calc R U . . .
H01Q H 1.3914 0.3934 0.6835 0.100 Uiso 1 1 calc R U . . .
C01F C 1.1539(3) 1.1857(2) 0.8687(2) 0.0709(8) Uani 1 1 d . . . . .
H01R H 1.1514 1.2323 0.8854 0.085 Uiso 1 1 calc R U . . .
C01G C 1.1652(3) 1.20919(19) 0.7765(2) 0.0727(8) Uani 1 1 d . . . . .
H01S H 1.1687 1.2718 0.7313 0.087 Uiso 1 1 calc R U . . .
C01H C 1.2302(3) 0.8909(2) 0.16131(18) 0.0744(8) Uani 1 1 d . . . . .
H01T H 1.1511 0.8981 0.1308 0.089 Uiso 1 1 calc R U . . .
C01I C 1.3329(3) 0.57407(19) 0.50369(18) 0.0685(7) Uani 1 1 d . . . . .
H01U H 1.2430 0.5990 0.4872 0.103 Uiso 1 1 calc R U . . .
H01V H 1.3320 0.5078 0.5260 0.103 Uiso 1 1 calc R U . . .
H01W H 1.3952 0.6034 0.4503 0.103 Uiso 1 1 calc R U . . .
C01J C 1.4193(3) 0.18853(18) 1.03932(18) 0.0679(7) Uani 1 1 d . . . . .
H01X H 1.4866 0.1500 1.0336 0.082 Uiso 1 1 calc R U . . .
C01K C 1.2228(3) 0.2072(2) 1.11985(19) 0.0737(8) Uani 1 1 d . . . . .
H01Y H 1.1567 0.1818 1.1685 0.088 Uiso 1 1 calc R U . . .
C01L C 1.3538(3) 0.9023(2) 0.11540(17) 0.0702(7) Uani 1 1 d . . . . .
H01Z H 1.3593 0.9171 0.0535 0.084 Uiso 1 1 calc R U . . .
C01M C 1.4625(3) 0.8706(3) 0.25143(18) 0.0788(10) Uani 1 1 d . . . . .
H01 H 1.5421 0.8648 0.2810 0.095 Uiso 1 1 calc R U . . .
C01N C 1.4692(3) 0.8922(3) 0.15968(19) 0.0915(12) Uani 1 1 d . . . . .
H1 H 1.5536 0.8998 0.1280 0.110 Uiso 1 1 calc R U . . .
C01O C 0.9995(4) 0.6318(3) 0.6491(3) 0.0950(11) Uani 1 1 d . . . . .
H2 H 1.0365 0.5733 0.6958 0.114 Uiso 1 1 calc R U . . .
H H 1.0734 0.6652 0.6040 0.114 Uiso 1 1 calc R U . . .
C01P C 0.8103(4) 0.4436(3) 0.6895(3) 0.0902(10) Uani 1 1 d . . . . .
C01Q C 1.0615(4) 0.7227(3) 0.7260(3) 0.1084(13) Uani 1 1 d . . . . .
H3 H 1.0250 0.7687 0.7417 0.163 Uiso 1 1 calc R U . . .
HA H 1.1321 0.7505 0.6776 0.163 Uiso 1 1 calc R U . . .
HB H 1.0988 0.6715 0.7795 0.163 Uiso 1 1 calc R U . . .
C01R C 0.8901(6) 0.6088(3) 0.5995(4) 0.1252(16) Uani 1 1 d . . . . .
H4 H 0.8399 0.6657 0.5624 0.150 Uiso 1 1 calc R U . . .
HC H 0.9370 0.5903 0.5575 0.150 Uiso 1 1 calc R U . . .
C01S C 0.7940(5) 0.5372(3) 0.6578(3) 0.1078(13) Uani 1 1 d . . . . .
H5 H 0.7128 0.5564 0.6757 0.129 Uiso 1 1 calc R U . . .
C01T C 0.7058(5) 0.3799(3) 0.7512(3) 0.1158(14) Uani 1 1 d . . . . .
H6 H 0.6437 0.4123 0.7732 0.174 Uiso 1 1 calc R U . . .
HD H 0.7470 0.3289 0.8028 0.174 Uiso 1 1 calc R U . . .
HE H 0.6571 0.3562 0.7188 0.174 Uiso 1 1 calc R U . . .
C01U C 0.9244(6) 0.4043(5) 0.6635(5) 0.159(2) Uani 1 1 d . . . . .
H7 H 0.9760 0.4532 0.6127 0.239 Uiso 1 1 calc R U . . .
HF H 0.8935 0.3610 0.6453 0.239 Uiso 1 1 calc R U . . .
HG H 0.9808 0.3720 0.7150 0.239 Uiso 1 1 calc R U . . .

loop_
_atom_site_aniso_label
_atom_site_aniso_U_11
_atom_site_aniso_U_22
_atom_site_aniso_U_33
_atom_site_aniso_U_23
_atom_site_aniso_U_13
_atom_site_aniso_U_12
P001 0.0432(3) 0.0348(3) 0.0396(3) -0.0171(2) -0.0022(2) -0.0026(2)
P002 0.0415(3) 0.0389(3) 0.0345(2) -0.0145(2) 0.0035(2) -0.0053(2)
P003 0.0428(3) 0.0338(3) 0.0405(3) -0.0082(2) -0.0022(2) -0.0019(2)
O004 0.0502(8) 0.0387(7) 0.0327(6) -0.0134(5) 0.0039(6) -0.0063(6)
O005 0.0489(8) 0.0342(7) 0.0415(7) -0.0181(6) -0.0004(6) -0.0021(6)
O006 0.0544(8) 0.0369(7) 0.0399(7) -0.0181(6) -0.0059(6) 0.0033(6)
O007 0.0481(8) 0.0327(7) 0.0415(7) -0.0098(6) -0.0032(6) 0.0030(6)
O008 0.0545(9) 0.0327(7) 0.0399(7) -0.0082(6) 0.0000(6) 0.0001(6)
O009 0.0507(8) 0.0418(8) 0.0343(6) -0.0143(6) 0.0018(6) 0.0004(6)
O00A 0.0455(9) 0.0568(9) 0.0508(8) -0.0225(7) 0.0097(7) -0.0093(7)
O00B 0.0495(9) 0.0505(9) 0.0559(9) -0.0231(7) -0.0033(7) -0.0107(7)
O00C 0.0454(9) 0.0543(9) 0.0605(9) -0.0129(7) -0.0092(7) -0.0003(7)
C00D 0.0332(9) 0.0366(10) 0.0354(9) -0.0142(8) -0.0055(7) 0.0002(7)
C00E 0.0411(10) 0.0330(9) 0.0364(9) -0.0087(7) -0.0008(8) -0.0061(8)
C00F 0.0423(11) 0.0339(10) 0.0376(9) -0.0098(8) 0.0009(8) -0.0004(8)
C00G 0.0321(9) 0.0370(10) 0.0378(9) -0.0136(8) 0.0039(7) -0.0059(7)
C00H 0.0313(9) 0.0336(9) 0.0386(9) -0.0137(8) 0.0029(7) -0.0020(7)
C00I 0.0453(11) 0.0357(10) 0.0362(9) -0.0157(8) -0.0065(8) 0.0032(8)
O00J 0.0603(13) 0.0797(15) 0.128(2) -0.0376(14) 0.0132(13) 0.0059(11)
C00K 0.0314(9) 0.0356(9) 0.0391(9) -0.0143(8) 0.0010(7) 0.0011(7)
C00L 0.0345(9) 0.0307(9) 0.0355(9) -0.0109(7) 0.0007(7) -0.0081(7)
C00M 0.0321(9) 0.0356(9) 0.0397(9) -0.0124(8) -0.0030(7) 0.0014(7)
C00N 0.0396(10) 0.0296(9) 0.0387(9) -0.0108(7) 0.0007(8) -0.0043(7)
C00O 0.0421(10) 0.0332(9) 0.0340(9) -0.0128(7) 0.0025(8) -0.0077(8)
C00P 0.0372(9) 0.0357(9) 0.0333(8) -0.0128(7) -0.0059(7) -0.0013(8)
C00Q 0.0361(9) 0.0348(9) 0.0399(9) -0.0164(8) -0.0035(8) -0.0046(8)
C00R 0.0548(13) 0.0421(11) 0.0448(11) -0.0199(9) -0.0025(9) -0.0025(9)
C00S 0.0412(10) 0.0352(10) 0.0388(9) -0.0129(8) -0.0041(8) 0.0012(8)
C00T 0.0397(10) 0.0420(11) 0.0525(11) -0.0256(9) -0.0015(9) -0.0011(8)
C00U 0.0429(11) 0.0377(10) 0.0363(9) -0.0132(8) 0.0034(8) -0.0006(8)
C00V 0.0333(9) 0.0315(9) 0.0350(9) -0.0101(7) 0.0029(7) -0.0087(7)
C00W 0.0405(10) 0.0317(9) 0.0364(9) -0.0138(7) 0.0024(8) -0.0059(8)
C00X 0.0486(11) 0.0428(11) 0.0368(9) -0.0155(8) -0.0015(8) 0.0021(9)
C00Y 0.0451(11) 0.0412(10) 0.0375(9) -0.0169(8) 0.0015(8) -0.0040(8)
C00Z 0.0552(13) 0.0354(10) 0.0483(11) -0.0164(9) -0.0009(10) -0.0065(9)
C010 0.0446(11) 0.0415(11) 0.0364(9) -0.0120(8) 0.0007(8) 0.0001(9)
C011 0.0602(14) 0.0430(11) 0.0415(10) -0.0131(9) -0.0108(10) 0.0035(10)
C012 0.0523(12) 0.0366(10) 0.0403(10) -0.0095(8) -0.0054(9) -0.0055(9)
C013 0.0523(13) 0.0432(11) 0.0499(11) -0.0144(9) -0.0039(10) 0.0085(10)
C014 0.0638(15) 0.0531(13) 0.0550(12) -0.0308(11) -0.0034(11) 0.0015(11)
C015 0.0611(14) 0.0435(12) 0.0621(13) -0.0250(10) 0.0023(11) -0.0012(10)
C016 0.0676(16) 0.0451(12) 0.0505(12) -0.0113(10) 0.0163(11) -0.0015(11)
C017 0.0466(13) 0.0818(18) 0.0472(12) -0.0234(12) -0.0007(10) -0.0016(12)
C018 0.096(2) 0.0361(11) 0.0482(12) -0.0075(10) -0.0208(13) -0.0105(12)
C019 0.0699(16) 0.0414(12) 0.0485(12) -0.0113(10) -0.0015(11) 0.0033(11)
C01A 0.0725(17) 0.0551(14) 0.0466(12) -0.0211(10) 0.0113(11) 0.0061(12)
C01B 0.0677(16) 0.0769(18) 0.0740(16) -0.0528(15) 0.0014(13) -0.0003(14)
C01C 0.0707(17) 0.0493(14) 0.0579(14) -0.0070(11) 0.0115(13) -0.0031(12)
C01D 0.0577(16) 0.0470(13) 0.0734(16) -0.0063(12) 0.0086(13) 0.0023(11)
C01E 0.091(2) 0.0412(12) 0.0636(14) -0.0210(11) -0.0080(14) -0.0160(12)
C01F 0.0636(16) 0.0680(17) 0.105(2) -0.0626(17) 0.0093(15) -0.0039(13)
C01G 0.0811(19) 0.0416(13) 0.097(2) -0.0365(14) 0.0066(16) -0.0014(12)
C01H 0.0662(17) 0.103(2) 0.0503(13) -0.0325(14) -0.0152(12) 0.0006(15)
C01I 0.100(2) 0.0525(14) 0.0569(14) -0.0285(11) -0.0109(14) -0.0063(14)
C01J 0.096(2) 0.0429(13) 0.0572(14) -0.0175(11) -0.0175(14) 0.0124(13)
C01K 0.0792(19) 0.0563(16) 0.0533(14) -0.0013(12) 0.0050(13) -0.0190(14)
C01L 0.0786(19) 0.090(2) 0.0426(12) -0.0329(13) -0.0061(12) 0.0114(15)
C01M 0.0438(13) 0.139(3) 0.0480(13) -0.0419(16) 0.0008(11) -0.0018(15)
C01N 0.0602(17) 0.158(4) 0.0493(14) -0.0473(18) 0.0080(13) 0.0085(19)
C01O 0.070(2) 0.080(2) 0.126(3) -0.046(2) 0.023(2) -0.0143(17)
C01P 0.084(2) 0.087(2) 0.098(2) -0.0409(19) -0.0289(19) 0.0055(19)
C01Q 0.088(3) 0.105(3) 0.140(3) -0.063(3) -0.040(2) 0.025(2)
C01R 0.147(4) 0.096(3) 0.129(4) -0.054(3) 0.013(3) -0.022(3)
C01S 0.113(3) 0.087(3) 0.104(3) -0.035(2) 0.010(2) 0.017(2)
C01T 0.129(4) 0.088(3) 0.129(3) -0.050(3) -0.021(3) -0.002(3)
C01U 0.100(4) 0.186(6) 0.208(6) -0.109(5) -0.026(4) 0.028(4)

_geom_special_details            
;
 All esds (except the esd in the dihedral angle between two l.s. planes)
 are estimated using the full covariance matrix.  The cell esds are taken
 into account individually in the estimation of esds in distances, angles
 and torsion angles; correlations between esds in cell parameters are only
 used when they are defined by crystal symmetry.  An approximate (isotropic)
 treatment of cell esds is used for estimating esds involving l.s. planes.
;
loop_
_geom_bond_atom_site_label_1
_geom_bond_atom_site_label_2
_geom_bond_distance
_geom_bond_site_symmetry_2
_geom_bond_publ_flag
P001 O005 1.5876(14) . ?
P001 O006 1.5854(15) . ?
P001 O00B 1.4564(16) . ?
P001 C00T 1.784(2) . ?
P002 O004 1.5873(15) . ?
P002 O009 1.5905(16) . ?
P002 O00A 1.4522(16) . ?
P002 C00Y 1.782(2) . ?
P003 O007 1.5865(16) . ?
P003 O008 1.5902(15) . ?
P003 O00C 1.4557(17) . ?
P003 C012 1.785(2) . ?
O004 C00O 1.410(2) . ?
O005 C00W 1.414(2) . ?
O006 C00I 1.414(2) . ?
O007 C00S 1.410(2) . ?
O008 C00F 1.411(2) . ?
O009 C00U 1.411(2) . ?
C00D C00M 1.528(3) . ?
C00D C00P 1.404(3) . ?
C00D C00S 1.398(3) . ?
C00E C00N 1.393(3) . ?
C00E C00O 1.389(3) . ?
C00E C011 1.510(3) . ?
C00F C00K 1.394(3) . ?
C00F C00Z 1.383(3) . ?
C00G H00A 0.9700 . ?
C00G H00B 0.9700 . ?
C00G C00H 1.530(3) . ?
C00G C00V 1.512(3) . ?
C00H C00K 1.408(3) . ?
C00H C00U 1.390(3) . ?
C00I C00P 1.393(3) . ?
C00I C00X 1.391(3) . ?
O00J C01D 1.212(3) . ?
C00K C00M 1.518(3) . ?
C00L C00Q 1.519(3) . ?
C00L C00V 1.405(3) . ?
C00L C00W 1.394(3) . ?
C00M H00C 0.9700 . ?
C00M H00D 0.9700 . ?
C00N C00W 1.388(3) . ?
C00N C013 1.506(3) . ?
C00O C00V 1.400(3) . ?
C00P C00Q 1.530(2) . ?
C00Q H00E 0.9700 . ?
C00Q H00F 0.9700 . ?
C00R C00U 1.386(3) . ?
C00R C00Z 1.399(3) . ?
C00R C01I 1.504(3) . ?
C00S C010 1.389(3) . ?
C00T C014 1.385(3) . ?
C00T C015 1.385(3) . ?
C00X C010 1.393(3) . ?
C00X C01A 1.508(3) . ?
C00Y C017 1.376(3) . ?
C00Y C01M 1.374(3) . ?
C00Z C01E 1.512(3) . ?
C010 C016 1.513(3) . ?
C011 H01A 0.9600 . ?
C011 H01B 0.9600 . ?
C011 H01C 0.9600 . ?
C012 C019 1.376(4) . ?
C012 C01C 1.385(3) . ?
C013 H01D 0.9600 . ?
C013 H01E 0.9600 . ?
C013 H01F 0.9600 . ?
C014 H014 0.9300 . ?
C014 C01B 1.393(4) . ?
C015 H015 0.9300 . ?
C015 C01G 1.379(4) . ?
C016 H01G 0.9600 . ?
C016 H01H 0.9600 . ?
C016 H01I 0.9600 . ?
C017 H017 0.9300 . ?
C017 C01H 1.383(4) . ?
C018 H018 0.9300 . ?
C018 C01J 1.369(4) . ?
C018 C01K 1.364(5) . ?
C019 H019 0.9300 . ?
C019 C01J 1.388(3) . ?
C01A H01J 0.9600 . ?
C01A H01K 0.9600 . ?
C01A H01L 0.9600 . ?
C01B H01M 0.9300 . ?
C01B C01F 1.359(4) . ?
C01C H01N 0.9300 . ?
C01C C01K 1.384(4) . ?
C01D C01O 1.490(5) . ?
C01D C01Q 1.466(5) . ?
C01E H01O 0.9600 . ?
C01E H01P 0.9600 . ?
C01E H01Q 0.9600 . ?
C01F H01R 0.9300 . ?
C01F C01G 1.379(4) . ?
C01G H01S 0.9300 . ?
C01H H01T 0.9300 . ?
C01H C01L 1.357(4) . ?
C01I H01U 0.9600 . ?
C01I H01V 0.9600 . ?
C01I H01W 0.9600 . ?
C01J H01X 0.9300 . ?
C01K H01Y 0.9300 . ?
C01L H01Z 0.9300 . ?
C01L C01N 1.356(4) . ?
C01M H01 0.9300 . ?
C01M C01N 1.382(4) . ?
C01N H1 0.9300 . ?
C01O H2 0.9700 . ?
C01O H 0.9700 . ?
C01O C01R 1.559(7) . ?
C01P C01S 1.364(5) . ?
C01P C01T 1.443(6) . ?
C01P C01U 1.417(6) . ?
C01Q H3 0.9600 . ?
C01Q HA 0.9600 . ?
C01Q HB 0.9600 . ?
C01R H4 0.9700 . ?
C01R HC 0.9700 . ?
C01R C01S 1.430(6) . ?
C01S H5 0.9300 . ?
C01T H6 0.9600 . ?
C01T HD 0.9600 . ?
C01T HE 0.9600 . ?
C01U H7 0.9600 . ?
C01U HF 0.9600 . ?
C01U HG 0.9600 . ?

loop_
_geom_angle_atom_site_label_1
_geom_angle_atom_site_label_2
_geom_angle_atom_site_label_3
_geom_angle
_geom_angle_site_symmetry_1
_geom_angle_site_symmetry_3
_geom_angle_publ_flag
O005 P001 C00T 100.47(9) . . ?
O006 P001 O005 105.22(8) . . ?
O006 P001 C00T 101.17(9) . . ?
O00B P001 O005 115.06(9) . . ?
O00B P001 O006 115.07(9) . . ?
O00B P001 C00T 117.76(10) . . ?
O004 P002 O009 103.25(8) . . ?
O004 P002 C00Y 103.17(8) . . ?
O009 P002 C00Y 102.44(9) . . ?
O00A P002 O004 115.26(9) . . ?
O00A P002 O009 115.22(9) . . ?
O00A P002 C00Y 115.70(10) . . ?
O007 P003 O008 103.94(8) . . ?
O007 P003 C012 104.27(9) . . ?
O008 P003 C012 102.06(9) . . ?
O00C P003 O007 114.56(10) . . ?
O00C P003 O008 114.63(9) . . ?
O00C P003 C012 115.80(10) . . ?
C00O O004 P002 119.87(11) . . ?
C00W O005 P001 123.00(12) . . ?
C00I O006 P001 123.43(13) . . ?
C00S O007 P003 121.15(13) . . ?
C00F O008 P003 120.80(13) . . ?
C00U O009 P002 120.12(13) . . ?
C00P C00D C00M 122.74(16) . . ?
C00S C00D C00M 119.66(17) . . ?
C00S C00D C00P 117.45(18) . . ?
C00N C00E C011 122.02(19) . . ?
C00O C00E C00N 117.44(18) . . ?
C00O C00E C011 120.53(19) . . ?
C00K C00F O008 118.61(18) . . ?
C00Z C00F O008 116.04(18) . . ?
C00Z C00F C00K 125.19(18) . . ?
H00A C00G H00B 107.4 . . ?
C00H C00G H00A 108.3 . . ?
C00H C00G H00B 108.3 . . ?
C00V C00G H00A 108.3 . . ?
C00V C00G H00B 108.3 . . ?
C00V C00G C00H 115.93(15) . . ?
C00K C00H C00G 122.96(18) . . ?
C00U C00H C00G 119.35(16) . . ?
C00U C00H C00K 117.58(17) . . ?
C00P C00I O006 118.55(17) . . ?
C00X C00I O006 116.26(17) . . ?
C00X C00I C00P 124.87(19) . . ?
C00F C00K C00H 116.78(18) . . ?
C00F C00K C00M 119.18(17) . . ?
C00H C00K C00M 123.92(17) . . ?
C00V C00L C00Q 123.09(17) . . ?
C00W C00L C00Q 119.54(17) . . ?
C00W C00L C00V 117.26(17) . . ?
C00D C00M H00C 108.3 . . ?
C00D C00M H00D 108.3 . . ?
C00K C00M C00D 115.80(16) . . ?
C00K C00M H00C 108.3 . . ?
C00K C00M H00D 108.3 . . ?
H00C C00M H00D 107.4 . . ?
C00E C00N C013 121.62(18) . . ?
C00W C00N C00E 117.67(18) . . ?
C00W C00N C013 120.68(19) . . ?
C00E C00O O004 116.02(17) . . ?
C00E C00O C00V 125.35(18) . . ?
C00V C00O O004 118.53(18) . . ?
C00D C00P C00Q 122.97(17) . . ?
C00I C00P C00D 117.32(17) . . ?
C00I C00P C00Q 119.59(18) . . ?
C00L C00Q C00P 115.53(15) . . ?
C00L C00Q H00E 108.4 . . ?
C00L C00Q H00F 108.4 . . ?
C00P C00Q H00E 108.4 . . ?
C00P C00Q H00F 108.4 . . ?
H00E C00Q H00F 107.5 . . ?
C00U C00R C00Z 117.0(2) . . ?
C00U C00R C01I 120.7(2) . . ?
C00Z C00R C01I 122.3(2) . . ?
C00D C00S O007 119.08(17) . . ?
C010 C00S O007 115.95(17) . . ?
C010 C00S C00D 124.85(19) . . ?
C014 C00T P001 121.16(17) . . ?
C015 C00T P001 120.10(17) . . ?
C015 C00T C014 118.7(2) . . ?
C00H C00U O009 119.04(17) . . ?
C00R C00U O009 115.57(18) . . ?
C00R C00U C00H 125.35(18) . . ?
C00L C00V C00G 123.02(17) . . ?
C00O C00V C00G 119.92(17) . . ?
C00O C00V C00L 116.94(18) . . ?
C00L C00W O005 117.99(17) . . ?
C00N C00W O005 116.44(17) . . ?
C00N C00W C00L 125.30(18) . . ?
C00I C00X C010 117.90(19) . . ?
C00I C00X C01A 119.8(2) . . ?
C010 C00X C01A 122.26(19) . . ?
C017 C00Y P002 118.15(16) . . ?
C01M C00Y P002 122.74(18) . . ?
C01M C00Y C017 119.1(2) . . ?
C00F C00Z C00R 118.07(19) . . ?
C00F C00Z C01E 120.31(19) . . ?
C00R C00Z C01E 121.6(2) . . ?
C00S C010 C00X 117.59(18) . . ?
C00S C010 C016 120.3(2) . . ?
C00X C010 C016 122.11(19) . . ?
C00E C011 H01A 109.5 . . ?
C00E C011 H01B 109.5 . . ?
C00E C011 H01C 109.5 . . ?
H01A C011 H01B 109.5 . . ?
H01A C011 H01C 109.5 . . ?
H01B C011 H01C 109.5 . . ?
C019 C012 P003 122.78(17) . . ?
C019 C012 C01C 119.4(2) . . ?
C01C C012 P003 117.57(19) . . ?
C00N C013 H01D 109.5 . . ?
C00N C013 H01E 109.5 . . ?
C00N C013 H01F 109.5 . . ?
H01D C013 H01E 109.5 . . ?
H01D C013 H01F 109.5 . . ?
H01E C013 H01F 109.5 . . ?
C00T C014 H014 119.8 . . ?
C00T C014 C01B 120.4(2) . . ?
C01B C014 H014 119.8 . . ?
C00T C015 H015 119.9 . . ?
C01G C015 C00T 120.3(2) . . ?
C01G C015 H015 119.9 . . ?
C010 C016 H01G 109.5 . . ?
C010 C016 H01H 109.5 . . ?
C010 C016 H01I 109.5 . . ?
H01G C016 H01H 109.5 . . ?
H01G C016 H01I 109.5 . . ?
H01H C016 H01I 109.5 . . ?
C00Y C017 H017 119.9 . . ?
C00Y C017 C01H 120.2(2) . . ?
C01H C017 H017 119.9 . . ?
C01J C018 H018 120.0 . . ?
C01K C018 H018 120.0 . . ?
C01K C018 C01J 120.1(2) . . ?
C012 C019 H019 120.3 . . ?
C012 C019 C01J 119.4(2) . . ?
C01J C019 H019 120.3 . . ?
C00X C01A H01J 109.5 . . ?
C00X C01A H01K 109.5 . . ?
C00X C01A H01L 109.5 . . ?
H01J C01A H01K 109.5 . . ?
H01J C01A H01L 109.5 . . ?
H01K C01A H01L 109.5 . . ?
C014 C01B H01M 119.9 . . ?
C01F C01B C014 120.2(3) . . ?
C01F C01B H01M 119.9 . . ?
C012 C01C H01N 119.8 . . ?
C01K C01C C012 120.4(3) . . ?
C01K C01C H01N 119.8 . . ?
O00J C01D C01O 121.7(3) . . ?
O00J C01D C01Q 123.0(3) . . ?
C01Q C01D C01O 115.2(3) . . ?
C00Z C01E H01O 109.5 . . ?
C00Z C01E H01P 109.5 . . ?
C00Z C01E H01Q 109.5 . . ?
H01O C01E H01P 109.5 . . ?
H01O C01E H01Q 109.5 . . ?
H01P C01E H01Q 109.5 . . ?
C01B C01F H01R 120.1 . . ?
C01B C01F C01G 119.9(2) . . ?
C01G C01F H01R 120.1 . . ?
C015 C01G C01F 120.5(3) . . ?
C015 C01G H01S 119.7 . . ?
C01F C01G H01S 119.7 . . ?
C017 C01H H01T 119.9 . . ?
C01L C01H C017 120.2(3) . . ?
C01L C01H H01T 119.9 . . ?
C00R C01I H01U 109.5 . . ?
C00R C01I H01V 109.5 . . ?
C00R C01I H01W 109.5 . . ?
H01U C01I H01V 109.5 . . ?
H01U C01I H01W 109.5 . . ?
H01V C01I H01W 109.5 . . ?
C018 C01J C019 120.7(3) . . ?
C018 C01J H01X 119.6 . . ?
C019 C01J H01X 119.6 . . ?
C018 C01K C01C 119.8(3) . . ?
C018 C01K H01Y 120.1 . . ?
C01C C01K H01Y 120.1 . . ?
C01H C01L H01Z 120.0 . . ?
C01N C01L C01H 120.0(2) . . ?
C01N C01L H01Z 120.0 . . ?
C00Y C01M H01 120.1 . . ?
C00Y C01M C01N 119.8(3) . . ?
C01N C01M H01 120.1 . . ?
C01L C01N C01M 120.7(3) . . ?
C01L C01N H1 119.7 . . ?
C01M C01N H1 119.7 . . ?
C01D C01O H2 108.2 . . ?
C01D C01O H 108.2 . . ?
C01D C01O C01R 116.5(3) . . ?
H2 C01O H 107.3 . . ?
C01R C01O H2 108.2 . . ?
C01R C01O H 108.2 . . ?
C01S C01P C01T 119.3(4) . . ?
C01S C01P C01U 123.5(5) . . ?
C01U C01P C01T 117.2(5) . . ?
C01D C01Q H3 109.5 . . ?
C01D C01Q HA 109.5 . . ?
C01D C01Q HB 109.5 . . ?
H3 C01Q HA 109.5 . . ?
H3 C01Q HB 109.5 . . ?
HA C01Q HB 109.5 . . ?
C01O C01R H4 108.2 . . ?
C01O C01R HC 108.2 . . ?
H4 C01R HC 107.3 . . ?
C01S C01R C01O 116.5(4) . . ?
C01S C01R H4 108.2 . . ?
C01S C01R HC 108.2 . . ?
C01P C01S C01R 126.1(4) . . ?
C01P C01S H5 116.9 . . ?
C01R C01S H5 116.9 . . ?
C01P C01T H6 109.5 . . ?
C01P C01T HD 109.5 . . ?
C01P C01T HE 109.5 . . ?
H6 C01T HD 109.5 . . ?
H6 C01T HE 109.5 . . ?
HD C01T HE 109.5 . . ?
C01P C01U H7 109.5 . . ?
C01P C01U HF 109.5 . . ?
C01P C01U HG 109.5 . . ?
H7 C01U HF 109.5 . . ?
H7 C01U HG 109.5 . . ?
HF C01U HG 109.5 . . ?

loop_
_geom_torsion_atom_site_label_1
_geom_torsion_atom_site_label_2
_geom_torsion_atom_site_label_3
_geom_torsion_atom_site_label_4
_geom_torsion
_geom_torsion_site_symmetry_1
_geom_torsion_site_symmetry_2
_geom_torsion_site_symmetry_3
_geom_torsion_site_symmetry_4
_geom_torsion_publ_flag
P001 O005 C00W C00L -83.2(2) . . . . ?
P001 O005 C00W C00N 102.44(17) . . . . ?
P001 O006 C00I C00P 81.7(2) . . . . ?
P001 O006 C00I C00X -104.45(19) . . . . ?
P001 C00T C014 C01B -180.0(2) . . . . ?
P001 C00T C015 C01G -179.9(2) . . . . ?
P002 O004 C00O C00E -102.60(17) . . . . ?
P002 O004 C00O C00V 80.8(2) . . . . ?
P002 O009 C00U C00H -80.2(2) . . . . ?
P002 O009 C00U C00R 102.1(2) . . . . ?
P002 C00Y C017 C01H -178.2(2) . . . . ?
P002 C00Y C01M C01N 177.5(3) . . . . ?
P003 O007 C00S C00D -79.5(2) . . . . ?
P003 O007 C00S C010 104.36(19) . . . . ?
P003 O008 C00F C00K 81.7(2) . . . . ?
P003 O008 C00F C00Z -102.7(2) . . . . ?
P003 C012 C019 C01J -173.4(2) . . . . ?
P003 C012 C01C C01K 173.8(2) . . . . ?
O004 P002 O009 C00U 95.35(15) . . . . ?
O004 P002 C00Y C017 -117.4(2) . . . . ?
O004 P002 C00Y C01M 63.8(3) . . . . ?
O004 C00O C00V C00G -1.2(2) . . . . ?
O004 C00O C00V C00L 174.80(15) . . . . ?
O005 P001 O006 C00I -88.00(15) . . . . ?
O005 P001 C00T C014 -147.43(19) . . . . ?
O005 P001 C00T C015 34.4(2) . . . . ?
O006 P001 O005 C00W 89.06(15) . . . . ?
O006 P001 C00T C014 -39.5(2) . . . . ?
O006 P001 C00T C015 142.37(19) . . . . ?
O006 C00I C00P C00D 171.95(16) . . . . ?
O006 C00I C00P C00Q -4.2(3) . . . . ?
O006 C00I C00X C010 -171.55(18) . . . . ?
O006 C00I C00X C01A 7.2(3) . . . . ?
O007 P003 O008 C00F -94.25(16) . . . . ?
O007 P003 C012 C019 -105.1(2) . . . . ?
O007 P003 C012 C01C 80.3(2) . . . . ?
O007 C00S C010 C00X 175.42(18) . . . . ?
O007 C00S C010 C016 -3.2(3) . . . . ?
O008 P003 O007 C00S 92.69(15) . . . . ?
O008 P003 C012 C019 2.9(2) . . . . ?
O008 P003 C012 C01C -171.8(2) . . . . ?
O008 C00F C00K C00H 174.56(17) . . . . ?
O008 C00F C00K C00M -1.6(3) . . . . ?
O008 C00F C00Z C00R -174.8(2) . . . . ?
O008 C00F C00Z C01E 6.0(3) . . . . ?
O009 P002 O004 C00O -95.30(15) . . . . ?
O009 P002 C00Y C017 135.6(2) . . . . ?
O009 P002 C00Y C01M -43.2(3) . . . . ?
O00A P002 O004 C00O 31.23(18) . . . . ?
O00A P002 O009 C00U -31.20(18) . . . . ?
O00A P002 C00Y C017 9.4(2) . . . . ?
O00A P002 C00Y C01M -169.4(2) . . . . ?
O00B P001 O005 C00W -38.67(18) . . . . ?
O00B P001 O006 C00I 39.72(18) . . . . ?
O00B P001 C00T C014 86.8(2) . . . . ?
O00B P001 C00T C015 -91.3(2) . . . . ?
O00C P003 O007 C00S -33.15(17) . . . . ?
O00C P003 O008 C00F 31.55(19) . . . . ?
O00C P003 C012 C019 128.1(2) . . . . ?
O00C P003 C012 C01C -46.6(2) . . . . ?
C00D C00P C00Q C00L 95.3(2) . . . . ?
C00D C00S C010 C00X -0.4(3) . . . . ?
C00D C00S C010 C016 -179.0(2) . . . . ?
C00E C00N C00W O005 172.12(16) . . . . ?
C00E C00N C00W C00L -1.8(3) . . . . ?
C00E C00O C00V C00G -177.43(17) . . . . ?
C00E C00O C00V C00L -1.5(3) . . . . ?
C00F C00K C00M C00D -89.6(2) . . . . ?
C00G C00H C00K C00F -176.47(17) . . . . ?
C00G C00H C00K C00M -0.5(3) . . . . ?
C00G C00H C00U O009 0.2(3) . . . . ?
C00G C00H C00U C00R 177.7(2) . . . . ?
C00H C00G C00V C00L 95.0(2) . . . . ?
C00H C00G C00V C00O -89.2(2) . . . . ?
C00H C00K C00M C00D 94.6(2) . . . . ?
C00I C00P C00Q C00L -88.8(2) . . . . ?
C00I C00X C010 C00S -0.9(3) . . . . ?
C00I C00X C010 C016 177.7(2) . . . . ?
O00J C01D C01O C01R 7.3(5) . . . . ?
C00K C00F C00Z C00R 0.5(3) . . . . ?
C00K C00F C00Z C01E -178.7(2) . . . . ?
C00K C00H C00U O009 -176.19(17) . . . . ?
C00K C00H C00U C00R 1.3(3) . . . . ?
C00M C00D C00P C00I -175.65(17) . . . . ?
C00M C00D C00P C00Q 0.4(3) . . . . ?
C00M C00D C00S O007 0.9(3) . . . . ?
C00M C00D C00S C010 176.65(19) . . . . ?
C00N C00E C00O O004 -174.51(16) . . . . ?
C00N C00E C00O C00V 1.8(3) . . . . ?
[truncated: 3,493,407 more chars]
